# Supplementary material for: Key role of Desulfobacteraceae in C/S cycles of marine sediments is based on congeneric catabolic-regulatory networks
Source: Sci Adv. 2025 Mar 7;11(10):eads5631. doi: 10.1126/sciadv.ads5631 (PMC11887813; doi:10.1126/sciadv.ads5631)
Supplement: Supplementary file 2 — Data S1 and S2 [file sciadv.ads5631_data_s1_and_s2.zip › sciadv.ads5631_data_s1.xlsx]

## Sheet: Db. touolica Tol2
Supplementary data S1: Constitutive proteins of the six proteomically studied Desulfobacteraceae members. Respective data is provided in a separate tab for each strain studied.
Accession	Protein
TOL2_C00110	PyrH: uridylate kinase (Uridine monophosphate kinase)
TOL2_C00480	conserved uncharacterized protein
TOL2_C00560	ThiC: thiamine biosynthesis protein
TOL2_C00630	putative DNA uptake lipoprotein
TOL2_C00640	TrxB: thioredoxin reductase
TOL2_C00650	TrxA: Thioredoxin
TOL2_C00660	Rbr: Rubrerythrin
TOL2_C00680	uncharacterized protein
TOL2_C00710	uncharacterized protein
TOL2_C01400	BssA1: benzylsuccinate synthase, alpha subunit
TOL2_C01650	putative methyl-accepting chemotaxis sensory transducer
TOL2_C02170	conserved uncharacterized protein
TOL2_C02180	putative TonB-dependent receptor
TOL2_C02280	KatA: catalase
TOL2_C02330	PadC1: phenylacetyl-CoA:acceptor oxidoreductase, subunit C
TOL2_C02340	PadB1: phenylacetyl-CoA:acceptor oxidoreductase, subunit B
TOL2_C02380	Icd:isocitrate dehydrogenase
TOL2_C02430	LivJ: Leu/Ile/Val-binding protein
TOL2_C02550	ProC: pyrroline-5-carboxylate reductase
TOL2_C02610	predicted iron-sulfur cluster assembly protein (NifU like protein)
TOL2_C02670	ClpB: chaperone
TOL2_C03010	DapL: LL-diaminopimelate aminotransferase (LL-DAP-aminotransferase)
TOL2_C03040	OmpA: outer membrane protein
TOL2_C03140	conserved uncharacterized protein
TOL2_C03160	uncharacterized protein
TOL2_C03270	putative GAF sensor protein
TOL2_C03300	conserved uncharacterized protein
TOL2_C03360	TrpB: tryptophan synthase, beta chain
TOL2_C03370	putative membrane protein
TOL2_C03380	response regulator, SirA family
TOL2_C03440	conserved uncharacterized protein
TOL2_C03450	NadA: Quinolinate synthetase A
TOL2_C03480	DnaK: chaperone Hsp70 family
TOL2_C03580	IlvC: Ketol-acid reductoisomerase (Acetohydroxy-acid isomeroreductase)
TOL2_C03620	sulfite reductase, assimilatory type
TOL2_C03670	uncharacterized iron-sulfur cluster binding protein
TOL2_C03680	BamP: electron transfer flavoprotein, alpha subunit
TOL2_C03690	BamO: electron transfer flavoprotein, beta subunit
TOL2_C03710	BamI: uncharacterized anaerobic dehydrogenase, 2Fe-2S and 4Fe-4S ferredoxin iron-sulfur protein
TOL2_C03730	BamG: predicted NADH-quinone oxidoreductase, subunit E
TOL2_C03750	BamE: predicted heterodisulfide reductase, iron-sulfur subunit A
TOL2_C03770	BamD: putative heterodisulfide reductase, subunit B
TOL2_C03780	BamC: 4Fe-4S ferredoxin
TOL2_C03790	BamB: aldehyde:ferredoxin oxidoreductase
TOL2_C03810	Oah: predicted 6-oxo-cyclohex-1-ene-carbonyl- CoA hydrolase
TOL2_C03820	BzdZ: predicted dehydrogenase
TOL2_C03830	Had: 6-hydroxycyclohex-1-ene-1- carboxyl-CoA dehydrogenase
TOL2_C03850	DctP3: TRAP dicarboxylate transporter periplasmic binding protein
TOL2_C03870	DctM3: TRAP C4-dicarboxylate transport system permease
TOL2_C03920	putative integral membrane protein
TOL2_C03970	PhsB: putative thiosulfate reductase electron transport protein
TOL2_C03980	PhsA: putative thiosulfate reductase, subunit A
TOL2_C04050	uncharacterized protein
TOL2_C04240	4Fe-4S ferredoxin
TOL2_C04250	Aor3: tungsten-containing aldehyde:ferredoxin oxidoreductase
TOL2_C04360	Tig: trigger factor
TOL2_C04380	ClpX: ATP-dependent Clp protease, ATP-binding subunit
TOL2_C04410	LeuB: 3-isopropylmalate dehydrogenase
TOL2_C04430	QmoC: predicted quinone interacting membrane bound oxidoreductase, subunit C
TOL2_C04440	QmoB: predicted quinone interacting membrane bound oxidoreductase, subunit B
TOL2_C04450	QmA: predicted quinone interacting membrane bound oxidoreductase, subunit A
TOL2_C04460	AprA: adenylylsulfate reductase, alpha subunit
TOL2_C04470	AprB: adenylylsulfate reductase, beta subunit
TOL2_C04570	PheT: Phenylalanyl-tRNA synthetase beta chain
TOL2_C04590	NusA: transcription elongation protein
TOL2_C04720	methyl-accepting chemotaxis protein
TOL2_C04870	BssA2: benzylsuccinate synthase, alpha subunit
TOL2_C04960	BbsG2: benzylsuccinyl-CoA dehydrogenase
TOL2_C04970	BbsH2: putative E-phenylitaconyl-CoA hydratase
TOL2_C04990	EtfA3: electron transfer flavoprotein, alpha subunit
TOL2_C05000	conserved uncharacterized protein
TOL2_C05010	DJ-1/PfpI family protein
TOL2_C05100	FrdA2: fumarate reductase, flavoprotein subunit
TOL2_C05170	uncharacterized protein
TOL2_C05230	rhodanese-like protein
TOL2_C05260	conserved uncharacterized protein
TOL2_C05370	TrpD: anthranilate phosphoribosyltransferase
TOL2_C05380	FwdE2: formlmethanofuran dehydrogenase, subunit E
TOL2_C05530	conserved uncharacterized Fe-S cluster protein, UPF0153
TOL2_C05540	DapA: dihydrodipicolinate synthase
TOL2_C05570	DsrA: sulfite reductase, dissimilatory-type, alpha subunit
TOL2_C05580	DsrB: sulfite reductase, dissimilatory-type, beta subunit
TOL2_C05590	DsrD: sulfite reductase, dissimilatory-type, delta subunit
TOL2_C05670	conserved uncharacterized protein
TOL2_C05800	conserved uncharacterized protein
TOL2_C05880	PilQ: type IV pilus secretin
TOL2_C05910	ThrC: threonine synthase
TOL2_C05950	uncharacterized protein, related to lipoprotein
TOL2_C06770	AtoB: acetyl-CoA acetyltransferase (acetoacetyl-CoA thiolase)
TOL2_C06780	Hbd: 3-hydroxybutyryl-CoA dehyrogenase
TOL2_C07060	uncharacterized protein
TOL2_C07140	KorC: 2-oxoglutarate synthase, gamma subunit (2-ketoglutarate oxidoreductase gamma chain)
TOL2_C07150	KorB 2-oxoglutarate synthase, beta subunit (2-ketoglutarate oxidoreductase beta chain)
TOL2_C07160	KorA: 2-oxoglutarate synthase, alpha subunit (2-ketoglutarate oxidoreductase alpha chain)
TOL2_C07170	KorD: 2-oxoglutarate ferredoxin oxidoreductase, delta subunit (2-ketoglutarate oxidoreductase delta chain)
TOL2_C07360	conserved uncharacterized protein, possibly involved in regulation of phenolics degradation
TOL2_C07390	nitrite and sulfite reductase 4Fe-4S region protein
TOL2_C07460	AroF: phospho-2-dehydro-3-deoxyheptonate aldolase
TOL2_C07590	predicted chemotaxis methyl-accepting receptor, signalling
TOL2_C07690	uncharacterized protein
TOL2_C07720	uncharacterized protein
TOL2_C07730	conserved uncharacterized protein
TOL2_C07750	lipopolysaccharide biosynthesis protein
TOL2_C07760	putaitve capsular exopolysaccharide family protein
TOL2_C08210	NAD-dependent epimerase/dehydratase
TOL2_C08220	UDP-sulfoquinovose synthase
TOL2_C08230	CapD2: UDP-glucose 4-epimerase
TOL2_C08520	conserved uncharacterized protein
TOL2_C08560	MoaE2: molybdopterin biosynthesis protein
TOL2_C08620	predicted ABC-type molybdate/tungstate transporter, periplasmic
TOL2_C08640	amidohydrolase 2 family protein
TOL2_C08870	conserved uncharacterized protein
TOL2_C08900	Pno: FAD-dependent pyridine nucleotide-disulphide oxidoreductase
TOL2_C09190	predicted TonB-dependent receptor
TOL2_C09410	YqiK: predicted inner membrane protein
TOL2_C09450	putative ABC-type Co2+ transport system periplasmic component-like protein
TOL2_C09460	TonB-dependent receptor
TOL2_C09990	conserved uncharacterized protein
TOL2_C10000	OadB: oxaloacetate decarboxylase, beta chain
TOL2_C10120	PurH1: phosphoribosylaminoimidazolecarboxamide formyltransferase
TOL2_C10130	PurH2: phosphoribosylaminoimidazolecarboxamide formyltransferase
TOL2_C10170	RnfB: predicted electron transport protein RnfB
TOL2_C10200	RnfG: electron transport complex protein RnfG
TOL2_C10210	RnfD: electron transport complex protien RnfD
TOL2_C10220	RnfC: precicted electron transport complex protein RnfC
TOL2_C10380	PstS: phosphate-binding protein PstS
TOL2_C10430	conserved uncharacterized zinc binding protein
TOL2_C10630	DctP5: TRAP dicarboxylate transporter periplasmic binding protein
TOL2_C10810	RND efflux system, outer membrane lipoprotein, NodT family
TOL2_C10820	RND efflux system, membrane fusion protein (MFP)
TOL2_C10860	LysC: aspartokinase (aspartate kinase)
TOL2_C10960	MdtC: multidrug resistande protein, AcrB/AcrD/AcrF family
TOL2_C10990	CysS: cysteinyl-tRNA synthetase
TOL2_C11070	RpsA: 30S ribosomal protein S1
TOL2_C11100	response regulator receiver protein
TOL2_C11170	predicted divalent anion symporter
TOL2_C11270	putative ketose-bisphosphate aldolase family protein
TOL2_C11290	FadF: predicted uncharacterized protein fadF
TOL2_C11300	EtfB4: electron transfer flavoprotein, beta subunit
TOL2_C11310	EtfA4: electron transfer flavoprotein, alpha subunit
TOL2_C11340	GlcD: (S)-2-hydroxy-acid oxidase (glycolate oxidase), delta subunit
TOL2_C11420	thiolase
TOL2_C11430	conserved uncharacterized protein, DUF35
TOL2_C11440	AspS: aspartyl-tRNA synthetase
TOL2_C11460	GatB: glutamyl-tRNA(Gln) amidotransferase, subunit B
TOL2_C11570	putative oxidoreductase
TOL2_C11620	HdlA3: heterodisulfide reductase-like protein, iron-sulfur subunit, fragment
TOL2_C11630	HdlA3´: heterodisulfide reductase-like protein, iron-sulfur subunit, fragment
TOL2_C11650	4Fe-4S ferredoxin, iron-sulfur binding domain protein
TOL2_C11720	conserved uncharacterized protein
TOL2_C11790	MetH: 5-methyltetrahydrofolate corrinoid/iron-sulfur protein methyltransferase
TOL2_C11800	CdhE: CO dehydrogenase/acetyl-CoA synthase complex, gamma subunit
TOL2_C11810	CdhC: CO dehydrogenase/acetyl-CoA synthase complex, beta subunit
TOL2_C11820	CdhA: CO dehydrogenase, catalytic subunit
TOL2_C11830	CdhD: CO dehydrogenase/acetyl-CoA synthase complex, delta subunit
TOL2_C11840	Fhs: formate--tetrahydrofolate ligase
TOL2_C11850	FolD: bifunctional protein folD [includes: methylenetetrahydrofolate
TOL2_C11860	FchA: methenyltetrahydrofolate cyclohydrolase
TOL2_C11940	Prs: ribose-phosphate pyrophosphokinase (RPPK)
TOL2_C11950	RplY: 50S ribosomal protein L25
TOL2_C11990	MorA: molybdopterin oxidoreductase
TOL2_C12000	MorB: molybdopterin oxidoreductase, 4Fe-4S protein
TOL2_C12010	FAD-dependent oxidoreductase
TOL2_C12030	PpaC: manganese-dependent inorganic pyrophosphatase
TOL2_C12050	FtsZ: cell division protein FtsZ
TOL2_C12060	FtsA: cell division protein FtsA
TOL2_C12100	MurG: undecaprenyldiphospho-muramoylpentapeptide beta-N-acetylglucosaminyltransferase
TOL2_C12190	conserved uncharacterized protein
TOL2_C12200	predicted ABC transporter, membrane protein
TOL2_C12330	FMN-binding protein
TOL2_C13410	conserved uncharacterized protein, UPF0149
TOL2_C13450	HflK: membranecomplex HflKC protein K
TOL2_C13460	HflC: membranecomplex HflKC protein C
TOL2_C13480	GroS: 10kDa chaperonin GroES
TOL2_C13490	GroL: 60kDa chaperonin GroEL
TOL2_C13540	Pal: predicted peptidoglycan-associated lipoprotein
TOL2_C13550	YbgF: Tol-Pal system, periplasmic component
TOL2_C13620	RpsI: 30S ribosomal protein S9
TOL2_C13640	HupA: DNA-binding protein HU 1
TOL2_C13990	outer membrane efflux protein
TOL2_C14020	predicted type I secretion system ATPase
TOL2_C14170	uncharacterized protein
TOL2_C14190	conserved uncharacterized protein
TOL2_C14350	uncharacterized protein
TOL2_C14410	SecF: protein-export membrane protein F
TOL2_C14420	SecD: protein-export membrane protein D
TOL2_C14430	YajC: predicted preprotein translocase, subunit
TOL2_C14500	conserved uncharacterized protein, CHP00730
TOL2_C14740	conserved uncharacterized protein
TOL2_C15030	CspA2: major cold shock protein
TOL2_C15100	AspC: predicted aspartate aminotransferase
TOL2_C15130	conserved uncharacterized protein
TOL2_C16110	putative sensory protein
TOL2_C16310	Rho2: transcription termination factor rho
TOL2_C16350	RpsB: 30S ribosomal protein S2
TOL2_C16360	Tsf: elongation factor Ts (EF-Ts)
TOL2_C16380	Frr: ribosome-recycling factor
TOL2_C16420	RseP: predicted membrane-associated zinc metallprotease
TOL2_C16550	conserved uncharacterized protein
TOL2_C16560	Crt: 3-hydroxybutyryl-CoA dehydrogenase (crotonase)
TOL2_C16660	IlgV: acetolactate synthase, large subunit
TOL2_C16820	heat shock protein, Hsp 20 family
TOL2_C16830	heat shock protein, Hsp 20 family
TOL2_C17030	conserved uncharacterized protein
TOL2_C17140	predicted dinitrogenase iron-molybdenum cofactor biosynthesis protein
TOL2_C17150	predicted dinitrogenase iron-molybdenum cofactor biosynthesis protein
TOL2_C17160	CbiA3: predicted cobyrinic acid a,c-diamide synthase
TOL2_C17170	CbiA4: predicted cobyrinic acid a,c-diamide synthase
TOL2_C17180	response regulator receiver region protein
TOL2_C17280	Rbr4: rubrerythrin
TOL2_C17330	GltA: citrate synthase
TOL2_C17340	conserved uncharacterized protein
TOL2_C17370	predicted flavodoxin/nitric oxide synthase
TOL2_C17410	Dfx: desulfoferredoxin
TOL2_C17420	Rbr5: rubrerythrin
TOL2_C17430	Roo: rubredoxin-oxygen oxidoreductase
TOL2_C17520	uncharacterized protein
TOL2_C17550	AtoA: predicted acyl-CoA:acetate/3-ketoacid CoA transferase, beta subunit
TOL2_C17600	CydB: cytochrome d ubiquinol oxidase, subunit II
TOL2_C17610	CydA: cytochrome d ubiquinol oxidase subunit I
TOL2_C17730	MtnP: S-methyl-5'-thioadenosine phosphorylase (5'-methylthioadenosine phosphorylase)
TOL2_C17810	MetF3: 5,10-methylenetetrahydrofolate reductase
TOL2_C17840	predicted dinitrogenase iron-molybdenum cofactor biosynthesis protein
TOL2_C18020	Rbr6: putative rubrerythrin
TOL2_C18040	uncharacterized protein
TOL2_C18100	Adk: adenylate kinase
TOL2_C18130	Eno: enolase
TOL2_C18180	HutH: histidine ammonia-lyase (histidase)
TOL2_C18210	conserved uncharacterized protein, DUF849
TOL2_C18220	AMP-dependent synthetase and ligase
TOL2_C18230	DctP9: TRAP dicarboxylate transporter periplasmic binding protein
TOL2_C18260	predicted regulatory protein
TOL2_C18390	ACT domain protein
TOL2_C18410	Crt2: 3-hydroxybutyryl-CoA dehydrogenase (crotonase)
TOL2_C18440	conserved uncharacterized protein
TOL2_C18510	conserved uncharacterized protein
TOL2_C18530	tetratricopeptide (TRP1+2) repeat protein
TOL2_C18760	SerC: phosphoserine aminotransferase
TOL2_C18770	SerA: D-3-phosphoglycerate dehydrogenase
TOL2_C18860	HemL2: glutamate-1-semialdehyde 2,1-aminomutase
TOL2_C18890	CcsB: cytochrome c biogenesis protein
TOL2_C18920	QrcB: menaquinone reductase, molybdopterin-binding-like subunit
TOL2_C18940	QrcD: menaquinone reductase, integral membrane subunit
TOL2_C18950	conserved uncharacterized CCG domain protein
TOL2_C18960	conserved uncharacterized protein
TOL2_C19000	methyl-accepting chemotaxis protein
TOL2_C19040	ProA: gamma-glutamyl phosphate reductase (glutamate-5-semialdehyde dehydrogenase)
TOL2_C19080	TmcC: predicted Tmc redox complex, uncharacterized membrane protein
TOL2_C19230	conserved uncharacterized protein
TOL2_C19430	two component system response regulator
TOL2_C19460	CBS domain protein
TOL2_C19470	sodium/sulfate symporter
TOL2_C19580	transferase hexapeptide repeat containing protein
TOL2_C19660	AtpF: predicted ATP synthase, subunit B (ATP synthase F(0) sector subunit b) (F-type ATPase subunit b)
TOL2_C19670	AtpF2: ATP synthase, subunit B (ATP synthase F(0) sector subunit b) (F-type ATPase subunit b)
TOL2_C19680	AtpH: ATP synthase, subunit delta (ATP synthase F(1) sector subunit delta) (F-type ATPase subunit delta)
TOL2_C19690	AtpA: ATP synthase subunit alpha (F-ATPase subunit alpha)
TOL2_C19700	AtpG: ATP synthase, gamma chain (ATP synthase F1 sector gamma subunit) (F-ATPase gamma subunit)
TOL2_C19710	AtpD: ATP synthase, subunit beta (F-ATPase subunit beta) (ATP synthase F1 sector subunit beta)
TOL2_C19720	AtpC: ATP synthase epsilon chain (ATP synthase F1 sector epsilon subunit) (F-ATPase epsilon subunit)
TOL2_C19760	2',3'-cyclic-nucleotide 2'-phosphodiesterase
TOL2_C19830	FusA2: elongation factor G (EF-G)
TOL2_C19880	PurC: phosphoribosylaminoimidazole-succinocarboxamide synthase
TOL2_C19890	outer membrane efflux protein, TolC-like
TOL2_C20020	YaeT: outer membrane protein assembly complex protein
TOL2_C20950	GcvH: glycine cleavage system, H protein
TOL2_C20970	GcvPB: glycine dehydrogenase (decarboxylating), glycine cleavage system P protein, subunit 2
TOL2_C21050	IleS: isoleucyl-tRNA synthetase
TOL2_C21110	predicted 4Fe-4S ferredoxin
TOL2_C21160	transport associated protein
TOL2_C21180	GuaB: inosine-5'-monophosphate dehydrogenase
TOL2_C21300	putative lipoprotein
TOL2_C21350	prepilin-type cleavage/methylation domain protein
TOL2_C21620	YbhL: inner membrane protein
TOL2_C21700	extracellular ligand-binding receptor precursor
TOL2_C21700	extracellular ligand-binding receptor precursor
TOL2_C21700	LivK3: leucine-specific-binding protein
TOL2_C21700	LivK3: leucine-specific-binding protein
TOL2_C21810	conserved uncharacterized protein
TOL2_C22020	ribosomal protein S30Ae/sigma54 modulation protein
TOL2_C22060	Gap: glyceraldehyde-3-phosphate dehydrogenase (phosphorylating)
TOL2_C22100	radical SAM domain protein, related to coenzyme PQQ biosynthesis protein E
TOL2_C22110	HemB: delta-aminolevulinic acid dehydratase
TOL2_C22130	Pfk: phosphofructokinase
TOL2_C22210	GlyS: glycyl-tRNA synthetase, beta subunit
TOL2_C22350	CspA3: major cold shock protein
TOL2_C22520	TrpD2: antrhranilate phosphoribosyltransferase
TOL2_C22560	putative peptidoglycan-binding protein, related to LysM
TOL2_C22850	RplI: 50S ribosomal protein L9
TOL2_C22940	uncharacterized solute-binding protein
TOL2_C23490	PrkA: serine protein kinase
TOL2_C23510	putative ABC-type nitrate/sulfonate/bicarbonate transport system, periplasmic binding protein
TOL2_C23600	isochorismatase hydrolase
TOL2_C23910	predicted two component system response regulator
TOL2_C24120	aminotransferase, class I and II
TOL2_C24130	conserved uncharacterized protein
TOL2_C24180	HdlA6: heterodisulfide reductase-like protein, iron-sulfur subunit
TOL2_C24190	MvhD5: methyl-viologen-reducing hydrogenase, delta subunit
TOL2_C24200	predicted coenzyme F420 hydrogenase/dehydrogenase, beta subunit
TOL2_C24210	AsrA: predicted anaerobic sulfite reductase, subunit A
TOL2_C24220	AsrB: predicted anaerobic sulfite reductase, subunit B
TOL2_C24230	DsrC: sulfite reductase, dissimilatory-type, gamma subunit
TOL2_C24520	TalC: transaldolase
TOL2_C24570	ArgD: acetylornithine aminotransferase
TOL2_C24640	uncharacterized ABC transporter, ATP-binding protein, associated with toluene tolerance protein
TOL2_C24860	putative sensory transducer protein
TOL2_C24880	putative methyl-accepting sensory transducer protein
TOL2_C25030	PurM: phosphoribosylformylglycinamidine cyclo-ligase
TOL2_C25060	conserved uncharacterized protein
TOL2_C25190	uncharacterized lipoprotein
TOL2_C25370	conserved uncharacterized protein
TOL2_C25380	conserved uncharacterized protein
TOL2_C25410	conserved uncharacterized protein
TOL2_C25690	two component system response regulator
TOL2_C25700	MetF4: 5,10-methylenetetrahydrofolate reductase
TOL2_C25710	uncharacterized protein
TOL2_C25720	MvhD6: methyl-viologen-reducing hydrogenase, delta subunit
TOL2_C25730	HdlA7: heterodisulfide reductase-like protein, iron-sulfur subunit
TOL2_C25740	MetF5: 5,10-methylenetetrahydrofolate reductase
TOL2_C25940	uncharacterized protein
TOL2_C26740	TonB-dependent receptor
TOL2_C28050	uncharacterized protein, related to rhodanese
TOL2_C28060	uncharacterized protein, related to rhodanese
TOL2_C28110	Aor6: tungsten-containing aldehyde:ferredoxin oxidoreductase
TOL2_C28120	Adh3: iron-containing alcohol dehydrogenase
TOL2_C28180	methyl-accepting chemotaxis protein
TOL2_C28190	methyl-accepting chemotaxis sensory transducer
TOL2_C28340	predicted cyctchrome c, class III family protein
TOL2_C28460	HpaB: predicted 4-hydroxyphenylacetate 3-hydroxylase
TOL2_C28470	SucC2: succinyl-CoA ligase, beta subunit
TOL2_C28480	SucD2: succinyl-CoA ligase, alpha subunit
TOL2_C28490	Asd: aspartate-semialdehyde dehydrogenase
TOL2_C28550	conserved uncharacterized protein
TOL2_C28560	TonB-dependent receptor
TOL2_C28660	transferase hexapeptide repeat containing protein
TOL2_C28740	PpiA: peptidyl-prolyl cis-trans isomerase A
TOL2_C28930	uncharacterized protein
TOL2_C28950	uncharacterized protein
TOL2_C28970	uncharacterized protein
TOL2_C29000	tetratricopeptide repeat domain protein
TOL2_C29050	DegP: serine protease, do-like
TOL2_C29160	PpiD: peptidyl-prolyl cis-trans isomerase D
TOL2_C29170	methyl-accepting chemotaxis sensory transducer
TOL2_C29730	RecA: recombinase A
TOL2_C29940	NifU: predicted iron-sulfur cluster assembly protein
TOL2_C30160	DNA-binding protein, histone family
TOL2_C30230	PurA: adenylosuccinate lyase, subunit A
TOL2_C31260	PycB: pyruvate carboxylase, subunit B
TOL2_C31280	PccB: propionyl-CoA carboxylase, beta subunit
TOL2_C31410	RpsA2: 30S ribosomal protein S1
TOL2_C31450	uncharacterized protein
TOL2_C31590	conserved uncharacterized protein, DUF748
TOL2_C31610	peptidase M48, Ste24p
TOL2_C31860	conserved uncharacterized protein
TOL2_C32170	PrpB: predicted methylisocitrate lyase
TOL2_C32410	response regulator receiver protein, related to CheY
TOL2_C32620	methyl-accepting chemotaxis sensory transducer
TOL2_C32720	AhcY: adenosylhomocysteinase
TOL2_C32730	MetK: S-adenosylmethionine synthase
TOL2_C32770	Lon4: ATP-dependent protease La
TOL2_C33220	conserved uncharacterized protein
TOL2_C33250	conserved uncharacterized protein
TOL2_C33270	MetF6: 5,10-methylenetetrahydrofolate reductase
TOL2_C33280	conserved uncharacterized protein
TOL2_C33470	predicted response regulator
TOL2_C33500	RpsP: 30S ribosomal protein S16
TOL2_C33550	RplS: 50S ribosomal protein L19
TOL2_C33600	Sat2: sulfate adenylyltransferase
TOL2_C33650	beta-lactamase domain protein
TOL2_C33670	RibH: 6,7-dimethyl-8-ribityllumazine synthase
TOL2_C33680	RibBA: fusion protein: 3,4-dihydroxy-2-butanone 4-phosphate synthase and GTP cyclohydrolase-2
TOL2_C33730	GlyA: serine hydroxymethyltransferase
TOL2_C33770	membrane protein, predicted to be involved in aromatic hydrocarbon degradation
TOL2_C33870	conserved uncharacterized protein
TOL2_C33880	conserved uncharacterized protein
TOL2_C33910	GatA2: glutamyl-tRNA(Gln) amidotransferase, subunit A
TOL2_C33960	TonB-dependent receptor, associated with iron(III) dicitrate transporter
TOL2_C34110	conserved uncharacterized protein
TOL2_C34120	DsrM: predicted redox complex linked to DsrAB, transmembrane subunit
TOL2_C34130	DsrK: predicted redox complex linked to DsrAB , iron-sulfur binding subunit
TOL2_C34150	DsrO: predicted redox complex linked to DsrAB, iron-sulfur binding subunit
TOL2_C34160	DsrP: predicted redox complex linked to DsrAB, transmembrane subunit
TOL2_C34250	conserved uncharacterized protein
TOL2_C34260	MotA/TolQ/ExbB proton channel
TOL2_C34310	CbiK2: sirohydrochlorin cobaltochelatase
TOL2_C34580	RpsD: 30S ribosomal protein S4
TOL2_C34620	InfA: translation initiation factor IF-1
TOL2_C34630	SecY: preprotein translocase, subunit Y
TOL2_C34640	RplO: 50S ribosomal protein L15
TOL2_C34660	RpsE: 30S ribosomal protein S5
TOL2_C34670	RplR: 50S ribosomal protein L18
TOL2_C34680	RplF: 50S ribosomal protein L6
TOL2_C34690	RpsH: 30S ribosomal protein S8
TOL2_C34710	RplE: 50S ribosomal protein L5
TOL2_C34720	RplX: 50S ribosomal protein L24
TOL2_C34730	RplN: 50S ribosomal protein L14
TOL2_C34760	RplP: 50S ribosomal protein L16
TOL2_C34770	RpsC: 30S ribosomal protein S3
TOL2_C34800	RplB: 50S ribosomal protein L2
TOL2_C34810	RplW: 50S ribosomal protein L23
TOL2_C34820	RplD: 50S ribosomal protein L4
TOL2_C34840	RpsJ: 30S ribosomal protein S10
TOL2_C34850	Tuf: elongation factor Tu (EF-Tu)
TOL2_C34860	RpsG: 30S ribosomal protein S7
TOL2_C34870	RpoC: DNA-directed RNA polymerase, beta' subunit
TOL2_C34880	RpoB: DNA-directed RNA polymerase, beta subunit
TOL2_C34890	RplL: 50S ribosomal protein L7/12
TOL2_C34900	RplJ: 50S ribosomal protein L10
TOL2_C34910	RplA: 50S ribosomal protein L1
TOL2_C34920	RplK: 50S ribosomal protein L11
TOL2_C34940	SecE: predicted preprotein translocase, subunit E
TOL2_C35020	Pgk: phosphoglyerate kinase
TOL2_C35070	ThlA: acetyl-CoA acetyltransferase
TOL2_C35440	FlaB: predicted flagellin B
TOL2_C36000	AcsA5: acetyl-coenzyme A synthetase (acetate--CoA ligase)
TOL2_C36080	conserved uncharacterized protein
TOL2_C36220	CarB: carbamoyl-phosphate synthase, large chain
TOL2_C36260	thioesterase family protein
TOL2_C36280	conserved uncharacterized protein, DUF355
TOL2_C36440	PckG: phosphoenolpyruvate carboxykinase
TOL2_C36470	predicted general secretion pathway protein
TOL2_C36480	outer membrane protein, related to OmpA/MotB
TOL2_C36490	predicted polysaccharide export protein
TOL2_C36500	lipopolysaccharide biosynthesis protein
TOL2_C36540	AlgD: GDP-mannose 6-dehydrogenase
TOL2_C36920	conserved uncharacterized protein
TOL2_C37090	conserved uncharacterized SH3 domain protein
TOL2_C37160	IorB3: indolepyruvate oxidoreductase subunit B
TOL2_C37240	SPFH domain / band 7 family membrane protein
TOL2_C37250	SPFH domain / band 7 family membrane protein
TOL2_C37290	import inner membrane translocase, subunit Tim44
TOL2_C37510	zinc finger/thioredoxin domain protein
TOL2_C37560	TonB-dependent receptor
TOL2_C37570	conserved uncharacterized protein
TOL2_C37650	CooC: predicted carbon monoxide dehydrogenase accessory protein
TOL2_C37790	AsmA: predicted LPS biogenesis protein
TOL2_C37800	Tpx: thiol peroxidase
TOL2_C38110	CooS: carbon monoxide dehydrogenase
TOL2_C38120	CooF: iron-sulfur protein of carbon monoxide dehydrogenase
TOL2_C38130	LcfA: long-chain-fatty-acid--CoA ligase
TOL2_C38140	transcriptional regulator, XRE family
TOL2_C38220	enoyl-CoA hydratase/isomerase related to dienoyl-CoA hydratase
TOL2_C38230	carboxyl transferase
TOL2_C38240	putative biotin/lipoyl attachment protein
TOL2_C38270	AcdA5: acyl-CoA dehydrogenase
TOL2_C38620	predicted ABC transporter, periplasmic binding protein
TOL2_C38670	TRAP transporter, solute receptor, TAXI family
TOL2_C38700	methyl-accepting chemotaxis sensory transducer protein
TOL2_C38850	LeuC: 3-isopropylmalate dehydratase, large subunit
TOL2_C39010	predicted oligopeptide/dipeptide ABC transporter, perilasmic binding protein
TOL2_C39050	conserved uncharacterized protein, UPF0066
TOL2_C39070	AroF3: phospho-2-dehydro-3-deoxyheptonate aldolase
TOL2_C39150	pyridoxamine 5´-phosphate oxidase-related protein, FMN-binding
TOL2_C39270	FtsH: cell division protease
TOL2_C39510	HgdB: predicted 2-hydroxyglutaryl-CoA dehydratase, beta subunit
TOL2_C39740	CobT2:nicotinate-nucleotide--dimethylbenzimidazole phosphoribosyltransferase
TOL2_C39750	ThiC2: thiamine biosynthesis protein
TOL2_C39760	Aor7: tungsten-containing aldehyde:ferredoxin oxidoreductase
TOL2_C39790	AspS2: aspartyl-tRNA synthetase
TOL2_C39810	predicted adenosine/AMP deaminase
TOL2_C39830	fusion protein: glycine cleavage T-protein and glycine hydroxymethyltransferase
TOL2_C39980	Gap2: glyceraldehyde-3-phosphate dehydrogenase (NAD(P)+) (phosphorylating)
TOL2_C40410	GdhA3: NAD(P)-specific glutamate dehydrogenase
TOL2_C40530	ArgG: argininosuccinate synthase
TOL2_C40810	NifJ: pyruvate-flavodoxin oxidoreductase
TOL2_C40950	MdtA2: predicted multidrug resistance protein A
TOL2_C41050	OxaA: inner membrane protein
TOL2_C42150	conserved uncharacterized protein
TOL2_C42170	conserved uncharacterized protein
TOL2_C42180	conserved uncharacterized protein
TOL2_C42190	conserved uncharacterized protein
TOL2_C42200	methylenetetrahydrofolate reducatse
TOL2_C42230	two component system response regulator
TOL2_C42250	Hcp2: hydroxylamine reductase
TOL2_C42340	OmpA/MotB domain protein
TOL2_C42790	GlnA2: glutamine synthetase
TOL2_C42800	GlnB2: nitrogen regulatory protein PII
TOL2_C42830	predicted AAA ATPase chaperone
TOL2_C43030	Tkt: transketolase
TOL2_C43050	HtpG: chaperone protein
TOL2_C43230	conserved uncharacterized protein, UPF0365
TOL2_C43380	CbiL: cobalt-precorrin-2 C(20)-methyltransferase
TOL2_C43670	PanB: 3-methyl-2-oxobutanoate hydroxymethyltransferase
TOL2_C43730	CheW4: chemotaxis protein CheW

## Sheet: Dc. multivorans 1be1
Accession	Protein
Dmul_C00120	gap1: glyceraldehyde-3-phosphate dehydrogenase
Dmul_C00220	AtpE1: ATP synthase subunit gamma (ATP synthase F0 sector subunit gamma)
Dmul_C00340	DctP1: C4-TRAP dicarboxylate transporter periplasmatic binding protein
Dmul_C00780	conserved uncharacterized protein
Dmul_C01060	Hsc: predicted cytochrome c
Dmul_C01180	EtfA2: electron transfer flavoprotein, subunit alpha
Dmul_C01200	ApbE: thiamine biosynthesis lipoprotein
Dmul_C01210	NADPH-dependent FMN reductase
Dmul_C01370	conserved uncharacterized protein
Dmul_C01450	PilQ: type IV pilus secretin
Dmul_C01460	putative bacterial group 1 Ig-like protein
Dmul_C01600	transport-associated protein
Dmul_C02160	FAD-dependent oxidoreductase
Dmul_C02320	polar amino acid ABC transpoter, substrate-binding protein
Dmul_C02530	Mip: outer membrane protein MIP (macrophage infectivity potentiator)
Dmul_C02800	FAD-dependent pyridine nucleotide-disulfide oxidoreductase
Dmul_C02930	DnaK2: chaperone Hsp70 family
Dmul_C03090	membrane protein, predicted to be involved in aromatic hydrocarbon degradation
Dmul_C03640	conserved uncharacterized protein
Dmul_C03650	conserved uncharacterized protein, UPF0066
Dmul_C03660	TonB-dependent receptor
Dmul_C04040	Cas7: CRISPR-associated protein, Cas 7
Dmul_C04590	pyridoxamine 5-phosphate oxidase-related protein, FMN-binding
Dmul_C04600	conserved uncharacterized protein, DUF3597
Dmul_C04610	conserved uncharacterized protein, DUF937
Dmul_C05160	conserved uncharacterized protein
Dmul_C05450	AapJ: general L-amino-acid transport system, periplasmic protein
Dmul_C05640	conserved uncharacterized protein
Dmul_C05650	conserved uncharacterized protein
Dmul_C05670	PhaE: putative poly(3-hydroxyalkanoate) synthase component
Dmul_C05690	GAF domain protein
Dmul_C05790	AtpF2: ATP synthase, subunit beta (ATP synthase F0 sector subunit beta)
Dmul_C05800	AtpG2: predicted ATP synthase, subunit gamma (ATP synthase F1 sector subunit gamma)
Dmul_C05820	AtpE3: ATP synthase subunit gamma (ATP synthase F0 sector subunit gamma)
Dmul_C05830	AtpB1: ATP synthase, subunit alpha (ATP synthase F0 sector subunit alpha)
Dmul_C06010	CtpA: carboxy-terminal-processing protease
Dmul_C06080	Tpx: thiol peroxidase
Dmul_C06220	livK1: high-affinity branched-chain amino acid transport system periplasmatic protein
Dmul_C06290	NfnA: NADH-dependent ferredoxin:NADP+ oxidoreductase, subunit alpha
Dmul_C07150	AcoB: TPP-dependent acetoin dehydrogenase E1, subunit beta
Dmul_C07290	Rbr2: rubrerythrin
Dmul_C07770	FtnB: ferritin, subunit beta
Dmul_C08010	TmcD: predicted tmc redox complex, uncharacterized protein
Dmul_C08020	TmcC1: predicted tmc redox complex, uncharacterized membrane protein
Dmul_C08030	TmcB1: tmc redox complex, cytoplasmic iron-sulfur protein
Dmul_C08090	Rrf1: response regulator protein
Dmul_C08290	GroS1: 10kDa chaperonin GroES
Dmul_C08300	GroL1: 60kDa chaperonin GroEL
Dmul_C08320	conserved uncharacterized protein
Dmul_C08390	HupA1: DNA-binding protein HU 1
Dmul_C08400	putative flavodoxin/nitric oxide synthase
Dmul_C08690	YloB2: calcium-transporting ATPase (calcium pump)
Dmul_C08860	PqqL: predicted zinc protease, M16 family
Dmul_C09100	universal stress protein
Dmul_C09200	FtsH2: cell division protease
Dmul_C09250	Ttg: toluene tolerance protein
Dmul_C09260	conserved uncharacterized protein, related to mce protein
Dmul_C09290	flavodoxin family protein
Dmul_C09300	CooS1: carbon monoxide dehydrogenase, catalytic subunit
Dmul_C09560	PurH1: phosphoribosylaminoimidazolecarboxamide formyltransferase
Dmul_C10230	RecA: recombinase A
Dmul_C10330	ribosomal protein S30Ae/sigma54 modulation protein
Dmul_C10380	SecG: predicted preprotein translocase, subunit
Dmul_C10430	cyclic nucleotide-binding protein
Dmul_C10440	conserved uncharacterized protein
Dmul_C10450	OadB2: oxaloacetate decarboxylase, subunit beta
Dmul_C10640	two component system response regulator
Dmul_C10660	CBS domain protein
Dmul_C10890	MetF1: methylenetetrahydrofolate reductase
Dmul_C10950	AtpB2: ATP synthase, subunit alpha (ATP synthase F0 sector subunit alpha)
Dmul_C10970	RpsF: 30S ribosomal protein S6
Dmul_C10980	RpsR: 30S ribosomal protein S18
Dmul_C11180	putative cyctchrome c, class III family protein
Dmul_C11200	conserved uncharacterized protein
Dmul_C11270	CydA1: cytochrome d ubiquinol oxidase subunit alpha
Dmul_C11280	conserved uncharacterized protein
Dmul_C11290	Dfx: desulfoferredoxin (superoxide reductase)
Dmul_C11320	conserved uncharacterized protein
Dmul_C11550	Hbd2: 3-hydroxybutyryl-CoA dehydrogenase
Dmul_C11560	putative transcriptional regulator, XRE family
Dmul_C11820	DctP3: predicted C4-TRAP dicarboxylate transporter periplasmic binding protein
Dmul_C12020	MreB: rod shape-determining protein B
Dmul_C12070	AtpF3: ATP synthase, subunit beta (ATP synthase F0 sector subunit beta)
Dmul_C12080	AtpF4: ATP synthase, subunit beta (ATP synthase F0 sector subunit beta)
Dmul_C12090	AtpH: ATP synthase, subunit delta (ATP synthase F1 sector subunit delta)
Dmul_C12100	AtpA3: ATP synthase subunit alpha
Dmul_C12110	AtpG3: ATP synthase, subunit gamma (ATP synthase F1 sector subunit gamma)
Dmul_C12120	AtpD2: ATP synthase, subunit beta (ATP synthase F1 sector subunit beta)
Dmul_C12130	AtpC2: ATP synthase, subunit epsilon (ATP synthase F1 sector subunit epsilon)
Dmul_C12230	GlnH1: glutamine ABC transporter glutamine-binding protein
Dmul_C12240	GlnM: glutamine ABC transporter permease protein
Dmul_C12250	GlnQ: glutamine ABC transporter ATP-binding protein
Dmul_C12270	sodB: superoxide dismutase
Dmul_C12300	HupB: DNA-binding protein HU
Dmul_C12480	HemB: delta-aminolevulinic acid dehydratase
Dmul_C12530	Adk: adenylate kinase
Dmul_C12550	Rho: transcription termination factor
Dmul_C12590	RpsB: 30S ribosomal protein S2
Dmul_C12600	Tsf: elongation factor Ts
Dmul_C12620	Frr: ribosome-recycling factor
Dmul_C12760	GroL2: 60kDa chaperonin GroEL
Dmul_C12800	HflC: membranecomplex HflKC protein C
Dmul_C12810	HflK: membranecomplex HflKC protein K
Dmul_C13080	RpsP: 30S ribosomal protein S16
Dmul_C13130	RplS: 50S ribosomal protein L19
Dmul_C13200	Psd1: phosphatidylserine decarboxylase proenzyme, subunit alpha + beta
Dmul_C13550	radical SAM domain protein
Dmul_C13750	uncharacterized protein
Dmul_C13900	conserved uncharacterized protein, DUF330
Dmul_C13930	PpiD: peptidyl-prolyl cis-trans isomerase D
Dmul_C13960	conserved uncharacterized protein
Dmul_C14030	MscL: large-conductance mechanosensitive channel
Dmul_C14220	ferredoxin
Dmul_C14310	RplU: 50S ribosomal protein L21
Dmul_C14910	conserved uncharacterized protein
Dmul_C14920	mscS1: mechanosensitive ion channel
Dmul_C15230	MttC: trimethylamine corrinoid protein 1
Dmul_C15340	TrxA1: thioredoxin
Dmul_C15450	RibH: 6,7-dimethyl-8-ribityllumazine synthase
Dmul_C15590	conserved uncharacterized protein, UPF0133
Dmul_C15680	Eno: enolase (2-phospho-D-glycerate hydro-lyase)
Dmul_C15800	AcsA2: acetyl-coenzyme A synthetase (acetate--CoA ligase)
Dmul_C15810	peptidyl-prolyl cis-trans isomerase, FKBP-type
Dmul_C16030	sulfite reductase, assimilatory type
Dmul_C16420	putative phosphate-selective porin O /P
Dmul_C16610	conserved uncharacterized protein, DUF01523
Dmul_C16630	Bfr: bacteroferritin
Dmul_C17290	peptidase S49 domain protein
Dmul_C17550	TtgC: toluene efflux pump outer membrane protein
Dmul_C17560	TtgB: toluene efflux pump membrane transporter
Dmul_C17570	TtgA: toluene efflux pump periplasmic linker protein
Dmul_C17670	dinitrogenase iron-molybdenum cofactor biosynthesis protein
Dmul_C18010	rhodanese domain repeat protein
Dmul_C18340	Por: pyruvate:ferredoxin oxidoreductase
Dmul_C18360	PpiA1: peptidyl-prolyl cis-trans isomerase A
Dmul_C18430	UspA: universal stress protein
Dmul_C18630	sodium/sulfate symporter
Dmul_C18910	short chain enoyl-CoA hydratase
Dmul_C18920	uncharacterized protein related to tellurite resistance
Dmul_C18960	YaeT1: outer membrane protein assembly complex protein
Dmul_C19140	GAF domain protein
Dmul_C19160	conserved uncharacterized protein
Dmul_C19580	conserved uncharacterized protein
Dmul_C19970	response regulator receiver protein
Dmul_C20050	conserved uncharacterized protein, DUF748
Dmul_C20490	thioesterase superfamily protein
Dmul_C20650	conserved uncharacterized protein, UPF0182
Dmul_C20730	membrane protein, DUF81
Dmul_C20930	LpdA1: dihydrolipoyl dehydrogenase (E3 component of 2-oxoglutarate dehydrogenase complex)
Dmul_C20940	SucB: Dihydrolipoyllysine-residue succinyltransferase component (E2 component of 2-oxoglutarate dehydrogenase complex)
Dmul_C20970	putative ATP-binding protein, ParA family
Dmul_C20980	conserved uncharacterized protein, DUF134
Dmul_C21000	Rbr4: rubrerythrin
Dmul_C21060	OmpA/MotB domain protein
Dmul_C21190	conserved uncharacterized protein
Dmul_C21200	TmcA2: predicted Tmc redox complex, acidic cytochrome c, class III family protein
Dmul_C21220	TmcC2: predicted Tmc redox complex, uncharacterized membrane protein
Dmul_C21580	conserved uncharacterized protein, DUF2760
Dmul_C21620	LivK2: leucine-specific-binding protein
Dmul_C21710	putative peptidoglycan-binding protein, related to LysM
Dmul_C21750	Mdh: malate dehydrogenase
Dmul_C22980	Crt2: 3-hydroxybutyryl-CoA dehydrogenase (crotonase)
Dmul_C22990	PadJ1: phenylacetate-coenzyme A ligase
Dmul_C23000	amino acid-binding ACT domain protein
Dmul_C23010	extracellular ligand-binding receptor
Dmul_C23270	putative lipoprotein
Dmul_C23430	conserved uncharacterized protein
Dmul_C23440	YajC: predicted preprotein translocase, subunit
Dmul_C23450	SecD: protein-export membrane protein D
Dmul_C23460	SecF: protein-export membrane protein F
Dmul_C23550	conserved uncharacterized protein, DUF2934
Dmul_C23820	uncharacterized protein
Dmul_C24050	conserved uncharacterized protein
Dmul_C24230	FolD: bifunctional protein folD (methylenetetrahydrofolate dehydrogenase, methenyltetrahydrofolate cyclohydrolase)
Dmul_C24730	Hbd5: 3-hydroxybutyryl-CoA dehydrogenase
Dmul_C25100	PlsB: glycerol-3-phosphate acyltransferase
Dmul_C25190	RpsA: 30S ribosomal protein S1
Dmul_C25280	Fhs: formate--tetrahydrofolate ligase
Dmul_C25420	conserved uncharacterized protein
Dmul_C25550	MopA: molybdopterin oxidoreductase, iron-sulfur binding subunit
Dmul_C26230	conserved uncharacterized protein
Dmul_C26420	phage tail protein
Dmul_C26430	phage tail sheath protein
Dmul_C26700	uncharacterized protein
Dmul_C27040	SdhB: succinate dehydrogenase and fumarate reductase iron-sulfur protein
Dmul_C27050	SdhA: succinate dehydrogenase flavoprotein subunit
Dmul_C27080	TolQ: proton channel protein
Dmul_C27120	Pal: peptidoglycan-associated lipoprotein
Dmul_C27130	YbgF: Tol-Pal system, periplasmic component
Dmul_C27220	uncharacterized protein
Dmul_C27270	peptidase M48, Ste24p
Dmul_C27300	cytochrome c class I
Dmul_C27320	Rbr5: ruberythrin
Dmul_C27420	RnfB1: electron transport complex protein RnfB
Dmul_C27430	RnfA1: electron transport complex protein RnfA
Dmul_C27440	RnfE1: predicted electron transport complex protein RnfE
Dmul_C27450	RnfG1: electron transport complex protein RnfG
Dmul_C27460	RnfD1: electron transport complex protein RnfD
Dmul_C27470	RnfC1: predicted electron transport complex protein RnfC
Dmul_C27520	SerA2: D-3-phosphoglycerate dehydrogenase
Dmul_C27580	HppA: membrane-bound proton-translocating pyrophosphatase (H(+)-PPase)
Dmul_C27610	RnfB2: electron transport complex protein RnfB
Dmul_C27630	RnfE2: electron transport complex protein RnfE
Dmul_C27640	RnfG2: electron transport complex protein RnfG
Dmul_C27650	RnfD2: electron transport complex protein RnfD
Dmul_C27660	RnfC2: electron transport complex protein RnfC
Dmul_C27720	FtsZ: cell division protein FtsZ
Dmul_C27730	FtsA: cell division protein FtsA
Dmul_C27860	HupA2: DNA-binding protein HU 1
Dmul_C28060	FabG3: beta-ketoacly-acyl-carrier-protein reductase
Dmul_C28100	PdxS: pyridoxal biosynthesis lyase
Dmul_C28160	DsrD: sulfite reductase, dissimilatory-type, delta subunit
Dmul_C28170	DsrB: sulfite reductase, dissimilatory-type, subunit beta
Dmul_C28180	DsrA: sulfite reductase, dissimilatory-type, subunit alpha
Dmul_C28200	tetratricopeptide domain protein
Dmul_C28210	DapA: dihydrodipicolinate synthase
Dmul_C28310	FadF: uncharacterized protein fadF
Dmul_C28330	EtfA5: electron transfer flavoprotein, subunit alpha
Dmul_C28340	MscS2: predicted mechanosensitive ion channel
Dmul_C28590	FAD-dependent oxidoreductase
Dmul_C28620	NuoE3: NADH quinone oxidoreductase, subunit E
Dmul_C28730	Aor3: tungsten-containing aldehyde:ferredoxin oxidoreductase
Dmul_C28890	amino acid-binding ACT domain protein
Dmul_C28900	conserved uncharacterized protein
Dmul_C28920	Ssb: singel-stranded DNA-binding protein, helix-destabilizing
Dmul_C29060	MltA: membrane-bound lytic murein transglycosylase A like (murein hydrolase A)
Dmul_C29250	conserved uncharacterized protein
Dmul_C29590	RplQ: 50S ribosomal protein L17
Dmul_C29610	RpsD: 30S ribosomal protein S4
Dmul_C29620	RpsK: 30S ribosomal protein S11
Dmul_C29630	RpsM: 30S ribosomal protein S13
Dmul_C29650	InfA: translation initiation factor IF-1
Dmul_C29660	SecY: preprotein translocase, subunit Y
Dmul_C29670	RplO: 50S ribosomal protein L15
Dmul_C29690	RpsE: 30S ribosomal protein S5
Dmul_C29710	RplF: 50S ribosomal protein L6
Dmul_C29730	RplE: 50S ribosomal protein L5
Dmul_C29770	RpmC: 50S ribosomal protein L29
Dmul_C29780	RplP: 50S ribosomal protein L16
Dmul_C29790	RpsC: 30S ribosomal protein S3
Dmul_C29800	RplV: 50S ribosomal protein S50
Dmul_C29820	RplB: 50S ribosomal protein L2
Dmul_C29840	RplD: 50S ribosomal protein L4
Dmul_C29850	RplC: 50S ribosomal protein L3
Dmul_C29860	RpsJ: 30S ribosomal protein S10
Dmul_C29870	Tuf1: elongation factor Tu (EF-Tu)
Dmul_C29880	RpsG: 30S ribosomal protein S7
Dmul_C29920	RplL: 50S ribosomal protein L7/12
Dmul_C29930	RplJ: 50S ribosomal protein L10
Dmul_C29940	RplA: 50S ribosomal protein L1
Dmul_C30040	sulfite reductase, assimilatory type
Dmul_C30450	ThlA: acetyl-CoA acetyltransferase
Dmul_C30600	DsrC: sulfite reductase, dissimilatory-type, gamma subunit
Dmul_C30670	amidohydrolase 2 family protein
Dmul_C30830	CdhD: CO dehydrogenase/acetyl-CoA synthase complex, delta subunit
Dmul_C30840	CdhA: CO dehydrogenase, catalytic subunit
Dmul_C30850	CdhC: CO dehydrogenase/acetyl-CoA synthase complex, subunit beta
Dmul_C30860	CdhE: CO dehydrogenase/acetyl-CoA synthase complex, subunit gamma
Dmul_C30880	MetH: 5-methyltetrahydrofolate corrinoid/iron-sulfur protein methyltransferase
Dmul_C30910	Gap2: glyceraldehyde-3-phosphate dehydrogenase (NAD(P)+) (phosphorylating)
Dmul_C30960	PanB: 3-methyl-2-oxobutanoate hydroxymethyltransferase
Dmul_C31100	dinitrogenase iron-molybdenum cofactor biosynthesis
Dmul_C31150	Sat2: sulfate adenylyltransferase (ATP sulfurylase)
Dmul_C31240	uncharacterized protein
Dmul_C31300	putative ABC transport, predicted periplasmatic binding protein
Dmul_C31380	inner membrane protein, band 7 family
Dmul_C31420	QmoC: quinone interacting membrane bound oxidoreductase, subunit C
Dmul_C31430	QmoB: quinone interacting membrane bound oxidoreductase, subunit B
Dmul_C31440	QmoA: predicted quinone interacting membrane bound oxidoreductase, subunit A
Dmul_C31450	AprA: adenylylsulfate reductase, subunit alpha
Dmul_C31460	AprB: adenylylsulfate reductase, subunit beta
Dmul_C31890	CBS domain protein
Dmul_C31920	AcdA12: acyl-CoA dehydrogenase
Dmul_C32210	von Willebrand factor, type A domain protein
Dmul_C32270	CobD2: threonine-phosphate decarboxylase
Dmul_C32290	putative capsular exopolysaccharide family protein
Dmul_C32300	lipopolysaccharide biosynthesis protein
Dmul_C32310	conserved uncharacterized protein, DUF2320
Dmul_C32320	periplasmic polysaccharide export protein
Dmul_C32340	uncharacterized protein
Dmul_C32440	conserved uncharacterized protein
Dmul_C32480	glycosyltransferase, family I
Dmul_C32510	uncharacterized protein
Dmul_C32650	putative O-antigen export system, permease protein
Dmul_C32660	uncharacterized protein
Dmul_C32670	uncharacterized protein
Dmul_C32740	exopolysaccharide biosynthesis polyprenyl glycosylphosphotransferase
Dmul_C32770	fibronectin type III domain protein
Dmul_C32820	transcriptional regulator, Crp/Fnr family
Dmul_C32850	LivJ: Leu/Ile/Val-binding protein
Dmul_C33020	uncharacterized protein
Dmul_C33040	conserved uncharacterized protein
Dmul_C33140	conserved uncharacterized protein, DUF2320
Dmul_C33150	periplasmic polysaccharide export protein
Dmul_C33160	lipopolysaccharide biosynthesis protein
Dmul_C33170	ATPase involved in chromosome partitioning-like protein
Dmul_C33500	glycosyl transferase, family I
Dmul_C34090	Mce: methylmalonyl-CoA epimerase
Dmul_C34120	PccB3: propionyl-CoA carboxylase, subunit beta
Dmul_C34140	PycB: pyruvate carboxylase, subunit B
Dmul_C34150	SucC2: succinyl-CoA ligase, subunit gamma
Dmul_C34160	SucD2: succinyl-CoA ligase, subunit alpha
Dmul_C34210	uncharacterized protein
Dmul_C34320	uncharacterized protein
Dmul_C34580	QrcD: quinone reductase complex, subunit delta
Dmul_C34590	QrcC: quinone reductase complex, subunit gamma
Dmul_C34600	QrcB: quinone reductase complex, subunit beta
Dmul_C34610	QrcA: predicted quinone reductase complex, subunit alpha
Dmul_C34660	putative ABC transporter, permease protein
Dmul_C34670	putative ABC transporter, membrane protein
Dmul_C34680	uncharacterized protein
Dmul_C34920	Hsp20/alpha crystallin family protein
Dmul_C34930	Hsp20/alpha crystallin family protein
Dmul_C34980	Pno: FAD-dependent pyridine nucleotide-disulfide oxidoreductase
Dmul_C34990	uncharacterized protein
Dmul_C35150	calcium-translocating P-type ATPase, PMCA-type
Dmul_C35170	two component, sigma-54 specific, transcriptional regulator, Fis family
Dmul_C35400	Pnp: polyribonucleotide nucleotidyltransferase (polynucleotide phosphorylase)
Dmul_C35490	conserved uncharacterized protein
Dmul_C35550	PpiC-type peptidyl-prolyl cis-trans isomerase
Dmul_C35600	RpsA: 30S ribosomal protein S1
Dmul_C35680	DsrP: predicted redox complex linked to DsrAB, transmembrane subunit
Dmul_C35690	DsrO: predicted redox complex linked to DsrAB, iron-sulfur binding subunit
Dmul_C35700	DsrJ: predicted redox complex linked to DsrAB, cytochrome c subunit
Dmul_C35710	DsrK: predicted redox complex linked to DsrAB, iron-sulfur binding subunit
Dmul_C35720	DsrM: predicted redox complex linked to DsrAB, transmembrane subunit
Dmul_C35920	KatA: catalase
Dmul_C36200	uncharacterized protein
Dmul_C36490	Hcp2: hydroxylamine reductase
Dmul_C36740	CBS domain containing protein
Dmul_C36780	LemA family protein
Dmul_C37050	conserved uncharacterized protein
Dmul_C37460	RbpB: RNA-binding protein
Dmul_C38110	extracellular solute-binding protein, family 3
Dmul_C38200	CobT:nicotinate-nucleotide-- dimethylbenzimidazole phosphoribosyltransferase
Dmul_C38330	uncharacterized protein, DUF2333
Dmul_C38510	cytochrome c oxidase, subunit I
Dmul_C38620	RplT: 50S ribosomal protein L20
Dmul_C38750	OxaA: inner membrane protein
Dmul_C38890	FtsH4: cell division protease
Dmul_C39000	Hom: homoserine dehydrogenase
Dmul_C39200	Tig: trigger factor
Dmul_C39210	ClpP: ATP-dependent Clp protease, proteolytic subunit

## Sheet: Dn. limicola
Accession	Protein
dnl_00800	AtpE1: ATP synthase, subunit gamma (ATP synthase F0 sector subunit c)
dnl_00820	Dnl_00820: Conserved uncharacterized membrane protein
dnl_01030	Asd: Aspartate-semialdehyde dehydrogenase
dnl_01400	Dnl_01400: Methyl-accepting chemotaxis receptor protein
dnl_01900	Dnl_01900: Cell adhesion related domain (CARDB)-containing protein
dnl_01980	PotD: ABC-type spermidine/putrescine transport system, periplasmic substrate-binding protein
dnl_02230	Dnl_02230: Calcium-translocating P-type ATPase
dnl_02670	Dnl_02670: Penicillin acylase family protein
dnl_02690	PckA: Phosphoenolpyruvate carboxykinase
dnl_02870	Dnl_02870: Uncharacterized protein
dnl_03730	Dnl_03730: Amino acid ABC transporter, substrate-binding protein
dnl_03830	AtpF1: ATP synthase, subunit beta (ATP synthase F0 sector subunit b)
dnl_03850	AtpE2: ATP synthase, subunit gamma (ATP synthase F0 sector subunit c)
dnl_03860	AtpE3: ATP synthase, subunit gamma (ATP synthase F0 sector subunit c)
dnl_04100	Dnl_04100: Rubredoxin domain-containing protein
dnl_04120	Rbr: Rubrerythrin
dnl_04280	Dnl_04280: Universal stress protein A
dnl_04310	Dnl_04310: 4Fe-4S cluster protein
dnl_04360	Dnl_04360: FAD/NAD(P)-binding domain-containing protein
dnl_04440	Dnl_04440: Tellurite resistance protein, TerB-like
dnl_04610	Dnl_04610: NADH:flavin oxidoreductase
dnl_04620	Dnl_04620: Conserved uncharacterized protein, DUF1638
dnl_04630	HtpG: Chaperone protein
dnl_04680	Dnl_04680: Tetratricopeptide repeat-containing protein
dnl_04710	CobT: Nicotinate-nucleotide--dimethylbenzimidazole phosphoribosyltransferase
dnl_04720	DsrC: Dissimilatory sulfite reductase, gamma subunit
dnl_05780	Dnl_05780: Formate dehydrogenase, subunit alpha
dnl_05790	Dnl_05790: Formate dehydrogenase domain-containing protein
dnl_05830	Dnl_05830: Conserved uncharacterized protein
dnl_07500	Dnl_07500: Conserved hypothetical protein UCP029693, DUF2333
dnl_07550	QrcD: Menaquinone reductase, integral membrane subunit
dnl_07560	QrcC: Menaquinone reductase, iron-sulfur cluster-binding subunit
dnl_07570	QrcB: Menaquinone reductase, molybdopterin-binding-like subunit
dnl_07580	QrcA: Menaquinone reductase, multiheme cytochrome c subunit
dnl_07620	Dnl_07620: Uncharacterized ABC transporter, ATP-binding protein
dnl_07660	Dnl_07660: Conserved uncharacterized protein, DUF4340
dnl_07790	Dnl_07790: Uncharacterized protein, EF-Hand calcium-binding site-containing
dnl_07800	Dnl_07800: Conserved uncharacterized protein, immunoglobulin-like fold-containing and DUF5011
dnl_07810	Dnl_07810: Uncharacterized protein, carbohydrate-binding domain-containing
dnl_07820	Dnl_07820: Uncharacterized protein, immunoglobulin-like fold-containing
dnl_07900	GspM: Putative type II secretion system protein M
dnl_07910	Dnl_07910: Fimbrial assembly protein PilN domain-containing protein
dnl_08060	AtpF3: ATP synthase, subunit beta (ATP synthase F0 sector subunit b)
dnl_08070	AtpF4: ATP synthase, subunit beta (ATP synthase F0 sector subunit b)
dnl_08080	AtpH: ATP synthase, subunit delta (ATP synthase F1 sector subunit delta)
dnl_08090	AtpA: ATP synthase, subunit alpha (ATP synthase F1 sector subunit alpha)
dnl_08100	AtpG: ATP synthase, subunit gamma (ATP synthase F1 sector subunit gamma)
dnl_08110	AtpD: ATP synthase, subunit beta (ATP synthase F1 sector subunit beta)
dnl_08120	AtpC: ATP synthase, subunit epsilon (ATP synthase F1 sector subunit epsilon)
dnl_08350	DnaK: Chaperone Hsp70 family
dnl_08460	Dnl_08460: Ribosomal protein S30Ae/sigma54 modulation protein
dnl_08510	Gap: Glyceraldehyde-3-phosphate dehydrogenase
dnl_08520	TpiA1: Triosephosphate isomerase
dnl_08540	SecG: Protein-export membrane protein
dnl_08680	RpsO: 30S ribosomal protein S15
dnl_08840	Ssb1: Singel-stranded DNA-binding protein, helix-destabilizing
dnl_10710	Tuf1: Elongation factor Tu
dnl_10750	RplA: 50S ribosomal protein L1
dnl_10760	RplJ: 50S ribosomal protein L10
dnl_10770	RplL: 50S ribosomal protein L7/L12
dnl_10800	RpsL: 30S ribosomal protein S12
dnl_10810	RpsG: 30S ribosomal protein S7
dnl_10830	RpsJ: 30S ribosomal protein S10
dnl_10850	RplD: 50S ribosomal protein L4
dnl_10860	RplW: 50S ribosomal protein L23
dnl_10870	RplB: 50S ribosomal protein L2
dnl_10880	RpsS: 30S ribosomal protein S19
dnl_10890	RpsC: 30S ribosomal protein S3
dnl_10900	RplP: 50S ribosomal protein L16
dnl_10910	RpmC: 50S ribosomal protein L29
dnl_10915	RpsQ: 30S ribosomal protein S17
dnl_10920	RplN: 50S ribosomal protein L14
dnl_10940	RplE: 50S ribosomal protein L5
dnl_10950	RpsH: 30S ribosomal protein S8
dnl_10960	RplF: 50S ribosomal protein L6
dnl_10980	RpsE: 30S ribosomal protein S5
dnl_10990	RpmD: 50S ribosomal protein L30
dnl_11000	RplO: 50S ribosomal protein L15
dnl_11040	RpsK: 30S ribosomal protein S11
dnl_11050	RpsD: 30S ribosomal protein S4
dnl_11070	RplQ: 50S ribosomal protein L17
dnl_11260	Dnl_11260: Biotin/lipoyl attachment domain-containing protein
dnl_11620	Dnl_11620: Conserved uncharacterized protein
dnl_11640	Dnl_11640: Conserved uncharacterized protein
dnl_11690	Dnl_11690: Amino acid-binding ACT domain-containing protein
dnl_12230	TrxA2: Thioredoxin
dnl_12240	TrxB1: Thioredoxin reductase
dnl_12480	Dnl_12480: Conserved uncharacterized protein
dnl_12710	Dnl_12710: Conserved uncharacterized protein, DUF4197
dnl_13100	Dnl_13100: YGGT domain-containing protein
dnl_13210	CdhA: Acetyl-CoA decarbonylase/synthase complex, subunit alpha
dnl_13230	Dnl_13230: Conserved uncharacterized protein
dnl_13760	SodB: Superoxide dismutase
dnl_13950	CydA: Cytochrome bd ubiquinol oxidase, subunit alpha
dnl_13970	Dnl_13970: Conserved uncharacterized protein
dnl_13980	Dnl_13980: Predicted flavodoxin/nitric oxide synthase
dnl_13990	Dfx: Desulfoferrodoxin
dnl_15270	GltA2: Citrate synthase
dnl_15560	Dnl_15560: C4-TRAP transporter, receptor protein, TAXI family
dnl_15580	UpsA: Universal stress protein A
dnl_15710	PpiD: Peptidyl-prolyl cis-trans isomerase D
dnl_15800	Dnl_15800: Cobyrinic acid ac-diamide synthase
dnl_16150	Dnl_16150: CGGC domain-containing protein
dnl_16460	SucD: Succinate--CoA ligase [ADP-forming], subunit alpha
dnl_16470	SucC: SucC, Succinate--CoA ligase [ADP-forming], subunit beta
dnl_16480	Dnl_16480: Putative pyruvate carboxylase subunit B, PycB-like
dnl_16500	PccB: Propionyl-CoA carboxylase, carboxyltransferase subunit
dnl_16540	Sbm: Methylmalonyl-CoA mutase-like
dnl_16550	Mce: Methylmalonyl-CoA epimerase
dnl_16600	Dnl_16600: TonB-dependent receptor
dnl_16910	AprB: Adenylylsulfate reductase, subunit beta
dnl_16920	AprA: Adenylylsulfate reductase, subunit alpha
dnl_16930	QmoA: Quinone interacting membrane bound oxidoreductase, subunit A
dnl_16940	QmoB: Quinone interacting membrane bound oxidoreductase, subunit B
dnl_16950	QmoC: Quinone interacting membrane bound oxidoreductase, subunit C
dnl_17710	RibH: 6,7-dimethyl-8-ribityllumazine synthase
dnl_17860	Dnl_17860: Conserved uncharacterized protein
dnl_17890	Dnl_17890: TRAP transporter, receptor protein
dnl_17930	Hup1: DNA-binding protein
dnl_18160	DsrA: Sulfite reductase, dissimilatory-type, subunit alpha
dnl_18170	DsrB: Sulfite reductase, dissimilatory-type, subunit beta
dnl_18180	DsrD: Sulfite reductase, dissimilatory-type, subunit delta
dnl_18250	RpsT: 30S ribosomal protein S20
dnl_18280	AcdA1: Acyl-CoA dehydrogenase
dnl_18310	Dnl_18310: CBS domain-containing protein
dnl_18390	Dnl_18390: Oxaloacetate decarboxylase domain-containing protein, gamma chain
dnl_18400	OadB2: Oxaloacetate decarboxylase, beta chain
dnl_18610	NuoF: NADH-quinone oxidoreductase, subunit F
dnl_18620	Dnl_18620: FAD-dependent oxidoreductase
dnl_18720	NifU: Nitrogen fixation protein
dnl_18780	RnfB1: Ion-translocating oxidoreductase complex, subunit B
dnl_18790	RnfA1: Ion-translocating oxidoreductase complex, subunit A
dnl_18800	RnfE1: Ion-translocating oxidoreductase complex, subunit E
dnl_18810	RnfG1: Ion-translocating oxidoreductase complex, subunit G
dnl_18820	RnfD1: Ion-translocating oxidoreductase complex, subunit D
dnl_18830	RnfC1: Ion-translocating oxidoreductase complex, subunit C
dnl_18890	SerA1: D-3-phosphoglycerate dehydrogenase
dnl_18960	HppA: Membrane-bound proton-translocating pyrophosphatase
dnl_19780	Dnl_19780: Conserved uncharacterized protein
dnl_19800	Dnl_19800: Histidine triad (HIT) family protein
dnl_20310	RplS: 50 S ribosomal protein L19
dnl_20450	Dnl_20450: Conserved uncharacterized protein, alpha/beta hydrolase fold-containing
dnl_20560	RpsA1: 30S ribosomal protein S1
dnl_20670	Mip: Outer membrane protein MIP (macrophage infectivity potentiator)
dnl_21380	RplU: 50S ribosomal protein L21
dnl_21750	Tpx: Thiol peroxidase
dnl_22110	Dnl_22100: Antibiotic biosynthesis monooxygenase domain-containing protein
dnl_22760	Dnl_22760: Conserved uncharacterized protein, DUF3141
dnl_23310	Dnl_23310: Conserved uncharacterized protein, DUF5320
dnl_23560	RnfC2: Ion-translocating oxidoreductase complex, subunit C
dnl_23570	RnfD2: Ion-translocating oxidoreductase complex, subunit D
dnl_23580	RnfG2: Ion-translocating oxidoreductase complex, subunit G
dnl_23590	RnfE2: Ion-translocating oxidoreductase complex, subunit E
dnl_23610	RnfB2: Ion-translocating oxidoreductase complex, subunit B
dnl_23840	DctP2: C4-TRAP dicarboxylate transporter periplasmatic binding protein
dnl_24380	SdhA: Succinate dehydrogenase flavoprotein subunit
dnl_24390	SdhB: Succinate dehydrogenase and fumarate reductase iron-sulfur protein
dnl_24460	Dnl_24460: Conserved uncharacterized protein, glyxalase domain-containing
dnl_24490	MglA1: Mutual gliding-motility protein (intracellular switch)
dnl_24930	GdhA: NAD(P)-specific glutamate dehydrogenase
dnl_24950	CspA2: Major cold shock protein
dnl_24960	Dnl_24960: Uncharacterized protein
dnl_25340	Dnl_25340: DNA binding domain-containing protein
dnl_25360	Dnl_25360: PspA/IM30 family protein
dnl_25370	Dnl_25370: Putative bacterial sensory transduction regulator
dnl_25810	Dnl_25810: Transcription termination factor Rho N-terminal domain-containing protein
dnl_25840	Dnl_25840: Conserved uncharacterized protein
dnl_26480	RpsF: 30S ribosomal protein S6
dnl_26510	RplI: 50S ribosomal protein L9
dnl_26690	Dnl_26690: OmpA-like domain-containing protein
dnl_27010	Dnl_27010: Uncharacterized protein
dnl_27050	Dnl_27050: Conserved uncharacterized protein
dnl_27060	Dnl_27060: Rhodanese-like domain-containing protein
dnl_27320	FusA2: Elongation factor G
dnl_27390	Dnl_27390: Cytidylate kinase-like family protein
dnl_27410	AcsA1: Acetyl-coenzyme A synthetase
dnl_27440	Dnl_27440: GAF sensor domain-containing protein
dnl_27460	Crt: Short-chain-enoyl-CoA hydratase
dnl_27490	Dnl_27490: Leucine-binding domain-containing protein
dnl_27990	Dnl_27990: Methyl-accepting chemotaxis protein signailing-domain-containing protein
dnl_28000	PurH: Bifunctional purine biosynthesis protein
dnl_28100	YgbF: Tol-Pal system, periplasmic component
dnl_28110	Pal: Peptidoglycan-associated lipoprotein
dnl_28430	Dnl_28430: Conserved uncharacterized protein, TerD domain-containing
dnl_28460	Dnl_28460: Conserved uncharacterized protein
dnl_28500	Por: Pyruvate:ferredoxin oxidoreductase
dnl_29680	Dnl_29680: TonB-dependent receptor
dnl_31580	Dnl_31580: Outer membrane efflux protein
dnl_31620	Dnl_31620: 4Fe-4S dicluster domain-containing protein
dnl_32590	Dnl_32590: Pterin-binding domain-containing protein
dnl_32600	CdhE: Acetyl-CoA decarbonylase/synthase complex, subunit gamma
dnl_32610	CdhC: Acetyl-CoA decarbonylase/synthase complex, subunit beta
dnl_32620	CdhD: Acetyl-CoA decarbonylase/synthase complex, subunit delta
dnl_32640	Dnl_32640: 4Fe-4S ferredoxin iron-sulfur binding domain-containing protein, DUF4445
dnl_32660	Dnl_32660: Aldehyde dehydrogenase, MaoC-like
dnl_32670	Dnl_32670: GAF sensor domain-containing protein
dnl_32690	Dnl_32690: Putative poly(3-hydroxyalkanoate) synthase component PhaE
dnl_32720	Dnl_32720: Conserved uncharacterized protein
dnl_32730	Dnl_32730: Conserved uncharacterized protein, alpha/beta hydrolase fold-containing
dnl_32750	Dnl_32750: Conserved uncharacterized protein
dnl_33180	Dnl_33180: Conserved uncharacterized protein
dnl_33840	Dnl_33840: Mitochondrial biogenesis AIM24 domain-containing protein
dnl_34390	Dnl_34390: Methyl-accepting chemotaxis protein domain-containing protein, double CACHE domain-containing
dnl_34860	Dnl_34860: Conserved uncharacterized protein
dnl_35310	Dnl_35310: Conserved uncharacterized protein
dnl_35730	Mdh: Malate dehydrogenase
dnl_35820	Dnl_35820: Enoyl-CoA hydratase/isomerase
dnl_36890	Dnl_36890: Amino acid ABC transporter, substrate-binding protein
dnl_37090	EtfA1: Electron transfer flavoprotein, subunit alpha
dnl_37110	Eqo: ETF:quinone oxidoreductase
dnl_37130	AcdA3: Acyl-CoA dehydrogenase
dnl_37200	Fhs: Formate-tetrahydrofolate ligase
dnl_37420	Aor1: Tungsten-containing aldehyde:ferredoxin oxidoreductase
dnl_38190	AroC: Chorismate synthase
dnl_38210	AroA: 3-phosphoshikimate 1-carboxyvinyltransferase
dnl_38220	AroE2: Shikimate dehydrogenase
dnl_38230	PheA: Bifunctional chorismate mutase/prephenate dehydratase
dnl_38260	AroF3: Phospho-2-dehydro-3-deoxyheptonate aldolase, Tyr-sensitive
dnl_38310	PdxS: Pyridoxal 5'-phosphate synthase, subunit PdxS
dnl_38540	Dnl_38540: Uncharacterized ABC transporter, solute-binding protein
dnl_38770	Dnl_38770: Extracellular solute-binding protein, family 3
dnl_38840	IlvC: Ketol-acid reductoisomerase (NAD(+))
dnl_39080	FolD: Bifunctional protein
dnl_39840	IcmF: Fused isobutyryl-CoA mutase
dnl_39890	KatA: Catalase
dnl_40190	Dnl_40190: Sodium/sulfate symporter transmembrane domain-containing protein
dnl_40200	Dnl_40200: CBS domain-containing protein
dnl_40400	Dnl_40400: Conserved uncharacterized protein
dnl_40510	Dnl_40510: Conserved uncharacterized protein
dnl_40690	Eno: Enolase
dnl_40960	Dnl_40960: Putative Ig domain-containing protein
dnl_42070	Dnl_42070: MetA-pathway of phenol degradation domain-containing protein
dnl_43000	YaeT1: Outer membrane protein assembly complex protein
dnl_43310	Dnl_43310: Amino acid ABC transporter, substrate binding protein
dnl_43450	Dnl_43450: Conserved uncharacterized protein
dnl_43640	Dnl_43640: PilZ domain-containing protein
dnl_44430	FtsZ: Cell division protein
dnl_44610	SerC: Phosphoserine aminotransferase
dnl_44890	Dnl_44890: Predicted TRAP transporter solute receptor domain-containing protein, DctP-like
dnl_45020	Dnl_45020: Fe-S cluster assembling factor NBP35-containing protein
dnl_45030	Dnl_45030: Conserved uncharacterized protein, UPF0251
dnl_45070	Dnl_45070: Putative chaperone protein, DnaK-like
dnl_45100	Dnl_45100: Ferritin-like domain-containing protein
dnl_45450	Dnl_45450: Phosphatidylserine decarboxylase proenzyme
dnl_45600	Dnl_45600: Conserved uncharacterized protein
dnl_45800	Dnl_45800: Peptidyl-prolyl cis-trans isomerase, cyclophilin type
dnl_45810	FumA: Fumarate hydratase, class I
dnl_45960	AcdA4: Acyl-CoA dehydrogenase
dnl_46000	Dnl_46000: Cohesin domain-containing protein
dnl_46020	Dnl_46020: Conserved uncharacterized protein, terpenoid cyclase domain-containing
dnl_46210	Dnl_46210: OmpA domain-containing outer membrane protein
dnl_46230	FsaA: Fructose-6-phosphate aldolase 1
dnl_47810	UgpB: Sn-glycerol-3-phosphate-binding periplasmic protein
dnl_48010	SecF: Protein translocase, subunit F
dnl_48020	SecD: Protein translocase, subunit D
dnl_48300	HynB: Periplasmic [Ni/Fe] hydrogenase, small subunit
dnl_48320	HynA: Periplasmic [Ni/Fe] hydrogenase, large subunit
dnl_48370	AhcY2: Adenosylhomocysteinase
dnl_48750	Frr: Ribosome-recycling factor
dnl_48770	Tsf: Elongation factor Ts
dnl_48820	Rho: Transcription termination factor
dnl_48830	Adk: Adenylate kinase
dnl_48870	Hcp: Hydroxylamine reductase
dnl_49010	Dnl_49010: Uncharacterized protein
dnl_49020	Dnl_49020: Uncharacterized protein
dnl_49110	Dnl_49110: Conserved uncharacterized protein, DUF4198
dnl_49230	Dnl_49230: Outer membrane efflux protein domain-containing protein
dnl_49330	Dnl_49330: Conserved uncharacterized protein
dnl_49420	Dnl_49420: Alkyl hydroperoxide reductase subunit C domain-containing protein
dnl_49430	Dnl_49430: Alkyl hydroperoxide reductase subunit C domain-containing protein
dnl_49440	Dnl_49440: Beta-lactamase domain protein
dnl_49450	Dnl_49450: DsrE2-like domain-containing protein
dnl_49470	Dnl_49470: DsrE/F-like protein domain-containing protein
dnl_49490	Dnl_49490: 4Fe-4S ferredoxin iron-sulfur binding domain-containing protein
dnl_49540	Dnl_49540: Sulfurtransferase TusA-like domain-containing protein
dnl_49610	Rrf: Response regulator protein
dnl_49630	TmcB: Predicted tmc redox complex, cytoplasmic iron-sulfur protein
dnl_49650	TmcD: Predicted tmc redox complex, uncharacterized protein
dnl_49670	Dnl_49670: Universal stress protein A
dnl_50410	Dnl_50410: PilC beta-propeller domain-containing protein
dnl_50520	CtpA: Carboxy-terminal-processing protease
dnl_50720	Dnl_50720: OmpA-like domain-containing protein, DUF4398
dnl_51700	Dnl_51700: Conserved uncharacterized protein, NarG-like domain-containing
dnl_51730	Dnl_51730: Methylene-tetrahydrofolate reductase C terminal domain-containing protein
dnl_51900	GyrA: DNA gyrase, subunit A
dnl_51930	Dnl_51930: Acetyl-CoA acetyltransferase
dnl_52160	Dnl_52160: Enoyl-CoA hydratase/isomerase
dnl_52230	DctP4: C4-TRAP dicarboxylate transporter periplasmatic binding protein
dnl_52400	Dnl_52400: Thioesterase superfamily protein
dnl_52570	Dnl_52570: Conserved uncharacterized protein
dnl_52580	RpsI: 30S ribosomal protein S9
dnl_52640	Dnl_52640: Uncharacterized ABC transporter, ATP-binding protein
dnl_52680	Dnl_52680: Leucine-binding domain-containing protein
dnl_52700	Dnl_52700: Putative quinone oxidoreductase, YhdH/YhfP family
dnl_52730	Dnl_52730: OmpA-like domain-containing protein
dnl_52780	Dnl_52780: Uncharacterized protein
dnl_52840	HemB: Delta-aminolevulinic acid dehydratase
dnl_53030	Dnl_53030: Dinitrogenase iron-molybdenum cofactor domain-containing protein
dnl_53040	Dnl_53040: Dinitrogenase iron-molybdenum cofactor domain-containing protein
dnl_53050	MetF: 5,10-methylenetetrahydrofolate reductase
dnl_53200	Dnl_53200: Two component system response regulator
dnl_53580	Dnl_53580: Universal stress protein, UspA-like
dnl_54150	Dnl_54150: Sodium/sulfate symporter
dnl_54170	Dnl_54170: Two component system response regulator/histidine kinase
dnl_54330	Dnl_54330: AMP binding domains-containing protein
dnl_54760	Dnl_54760: Conserved uncharacterized protein
dnl_54780	Dnl_54780: Amino acid ABC transporter, substrate-binding protein
dnl_54840	Dnl_54840: Amino acid ABC transporter, ATP-binding protein
dnl_55080	KorC3: 2-oxoglutarate synthase, subunit gamma
dnl_55100	KorA4: 2-oxoglutarate synthase, subunit alpha
dnl_55640	Dnl_55640: OmpA-like domain-containing protein
dnl_55670	Dnl_55670: OmpA-like and von Willebrand factor A-like domains-containing protein
dnl_55860	HflK: HflK protein
dnl_55870	HflC: Protein HflC
dnl_55910	GroS: 10 kDa chaperonin
dnl_55920	GroL: 60 kDa chaperonin
dnl_55950	Dnl_55950: PilC beta-propeller domain-containing protein
dnl_56100	Dnl_56100: SLBB domain-containing protein
dnl_56130	Dnl_56130: Uncharacterized protein
dnl_56580	Dnl_56580: Hexapeptide repeat-containing protein
dnl_56870	RecA: Recombinase A
dnl_57270	GlnA: Glutamine synthetase
dnl_57470	Dnl_57470: Methylenetetrahydrofolate reductase
dnl_57820	Dnl_57820: Conserved uncharacterized protein
dnl_57830	Dnl_57830: Conserved uncharacterized protein, UCP028235
dnl_57910	RplT: 50S ribosomal protein L20
dnl_57930	InfC: Translation initiation factor IF-3
dnl_58030	Hup2: DNA-binding protein
dnl_58170	GlnH: Glutamine ABC transporter, glutamine-binding protein
dnl_58550	Dnl_58550: Lipoprotein SmpA/OmlA domain-containing protein
dnl_59020	PfaA2: Polyketide-type polyunsaturated fatty acid synthase
dnl_60480	HmcB: HMC redox complex, transmembrane protein
dnl_60510	IlvE2: Branched-chain-amino-acid aminotransferase
dnl_60580	Dnl_60580: Invasin domain-containing protein
dnl_60810	DsrM: Predicted redox complex linked to DsrAB, transmembrane subunit
dnl_60820	DsrK: Predicted redox complex linked to DsrAB , iron-sulfur binding subunit
dnl_60840	DsrO: Predicted redox complex linked to DsrAB, iron-sulfur binding subunit
dnl_60850	DsrP: Predicted redox complex linked to DsrAB, transmembrane subunit
dnl_60960	Dnl_60960: Uncharacterized protein
dnl_61130	IorB: Indolepyruvate oxidoreductase, subunit IorB
dnl_61550	Tig: Trigger factor
dnl_62160	Dnl_62160: Conserved uncharacterized protein
dnl_63360	Dnl_63360: Extracellular solute-binding protein, family 5
dnl_63560	Sat: Sulfate adenylyltransferase
dnl_63590	Dnl_63590: Extracellular solute-binding protein, family 5
dnl_63760	Dnl_63760: Two component system response regulator/histidine kinase CheA-like, Hpt and CheW-like domains-containing
dnl_63820	Tkt: Transketolase

## Sheet: Dn. magnum
Accession	Protein
dnm_000300	Conserved uncharacterized protein, immunoglobulin-like fold-containing
dnm_002450	Peptidase family protein, C1A-like
dnm_003110	Conserved uncharacterized protein, DUF4340
dnm_003120	Uncharacterized ABC transporter domain-containing protein
dnm_003280	Conserved uncharacterized protein, DUF1566
dnm_003310	qrcB: Menaquinone reductase, molybdopterin-binding-like subunit
dnm_003320	qrcC: Menaquinone reductase, iron-sulfur cluster-binding subunit
dnm_003330	qrcD: Menaquinone reductase, integral membrane subunit
dnm_003730	FHA domain-containing protein
dnm_004750	Uncharacterized protein
dnm_004990	Uncharacterized protein
dnm_005130	hisF1: Imidazole glycerol phosphate synthase subunit
dnm_005320	trxB: Thioredoxin reductase
dnm_005330	trxA1: Thioredoxin
dnm_005380	OmpA-like domain-containing protein
dnm_005400	OmpA-like and von Willebrand factor A-like domains-containing protein
dnm_006540	asd: Aspartate-semialdehyde dehydrogenase
dnm_006980	Electron transfer flavoprotein
dnm_006990	Putative electron transfer flavoprotein, subunit alpha
dnm_007920	Peptidase, M48 family
dnm_008580	Bifunctional purine biosynthesis protein dimain-containing protein
dnm_008670	dsrM: Predicted redox complex linked to DsrAB, transmembrane subunit
dnm_008680	dsrK: Predicted redox complex linked to DsrAB , iron-sulfur binding subunit
dnm_008700	dsrO: Predicted redox complex linked to DsrAB, iron-sulfur binding subunit
dnm_008710	dsrP: Predicted redox complex linked to DsrAB, transmembrane subunit
dnm_008810	Conserved uncharacterized protein
dnm_009410	TonB-dependent receptor domain-containing protein
dnm_011230	Amino acid ABC transporter, ATP-binding protein
dnm_011280	Amino acid ABC transporter, substrate-binding protein
dnm_011430	CGGC domain-containing protein
dnm_013290	cdhD: Acetyl-CoA decarbonylase/synthase complex, subunit delta
dnm_013300	cdhA1: Acetyl-CoA decarbonylase/synthase complex, subunit alpha
dnm_013320	cdhC: Acetyl-CoA decarbonylase/synthase complex, subunit beta
dnm_013340	cdhE: Acetyl-CoA decarbonylase/synthase complex, subunit gamma
dnm_013350	Pterin-binding domain-containing protein
dnm_013610	tuf: Elongation factor Tu
dnm_013670	rplA: 50S ribosomal protein L1
dnm_013680	rplJ: 50S ribosomal protein L10
dnm_013690	rplL: 50S ribosomal protein L7/L12
dnm_013730	rpsG: 30S ribosomal protein S7
dnm_013750	rpsJ: 30S ribosomal protein S10
dnm_013760	rplC: 50S ribosomal protein L3
dnm_013770	rplD: 50S ribosomal protein L4
dnm_013780	rplW: 50S ribosomal protein L23
dnm_013810	rpsS: 30S ribosomal protein S19
dnm_013820	rplV: 50S ribosomal protein L22
dnm_013830	rpsC: 30S ribosomal protein S3
dnm_013850	rpmC: 50S ribosomal protein L29
dnm_013870	rplN: 50S ribosomal protein L14
dnm_013880	rplX: 50S ribosomal protein L24
dnm_013900	rplE: 50S ribosomal protein L5
dnm_013920	rpsH: 30S ribosomal protein S8
dnm_013930	rplF: 50S ribosomal protein L6
dnm_013940	rplR: 50S ribosomal protein L18
dnm_013950	rpsE: 30S ribosomal protein S5
dnm_013970	rplO: 50S ribosomal protein L15
dnm_013990	infA: Translation initiation factor IF-1
dnm_014020	rpsK: 30S ribosomal protein S11
dnm_014040	rpsD: 30S ribosomal protein S4
dnm_014070	rplQ: 50S ribosomal protein L17
dnm_014110	CBS domain-containing protein
dnm_014120	Sodium/sulfate symporter transmembrane domain-containing protein
dnm_014560	Leucine-rich repest containing protein
dnm_014610	acdA1: Acyl-CoA dehydrogenase
dnm_014860	Uncharacterized protein, dockerin domain-containing
dnm_014920	Enolase
dnm_015110	ilvC: Ketol-acid reductoisomerase (NADP(+))
dnm_015180	ilvD: Dihydroxy-acid dehydratase
dnm_015610	Outer membrane proein transport protein domain-containing protein
dnm_016000	tpx: Thiol peroxidase
dnm_016480	Conserved uncharacterized protein
dnm_016500	cspA2: Major cold shock protein
dnm_018120	Type VI secretion protein domain-containing protein
dnm_019300	Glycine betaine/proline betaine transport system, substrate-binding protein
dnm_019590	Tetratricopeptide repeat-containing protein
dnm_019670	lysC: Aspartate kinase
dnm_020120	DNA-binding protein, YbaB/EbfC family
dnm_021310	Conserved uncharacterized protein
dnm_021500	crt: Short-chain-enoyl-CoA hydratase
dnm_022990	Pyridoxal-phosphate dependent enzyme domain-containing protein
dnm_023000	Reductase domain-containing protein
dnm_023930	folD: Bifunctional protein
dnm_024250	ribBA: Riboflavin biosynthesis protein
dnm_024560	recA: Recombinase A
dnm_024760	raiA: Ribosome hibernation promotion factor
dnm_024810	gap: Glyceraldehyde-3-phosphate dehydrogenase
dnm_025530	Trypsin-like peptidase domain-containing protein
dnm_025890	2-hydroxyglutaryl-CoA dehydratase, D-component
dnm_025910	Putative phenylpyruvate reductase
dnm_025920	Conserved uncharacterized protein, ACT domain-containing protein
dnm_026390	purA: Adenylosuccinate synthetase
dnm_026500	acsA1: Acetyl-coenzyme A synthetase
dnm_026700	Calcium-translocating P-type ATPase
dnm_026830	Universal stress protein A family protein
dnm_026860	rnfG1: Ion-translocating oxidoreductase complex, subunit G
dnm_027490	mglA1: Mutual gliding-motility protein (intracellular switch)
dnm_028130	ribH: 6,7-dimethyl-8-ribityllumazine synthase
dnm_028150	trpB2: Tryptophan synthase, subunit beta
dnm_028640	rplI: 50S ribosomal protein L9
dnm_028700	Conserved uncharacterized protein, DUF4198
dnm_029080	FAD dependent oxidoreductase
dnm_029230	acsA2: Acetyl-coenzyme A synthetase
dnm_029820	hemB: Delta-aminolevulinic acid dehydratase
dnm_031080	katA: Catalase
dnm_032760	adk: Adenylate kinase
dnm_033890	rpsP: 30S ribosomal protein S16
dnm_033940	rplS: 50S ribosomal protein L19
dnm_034430	Cyclic nucleotide-binding domain-containing protein
dnm_034440	Formate dehydrogenase domain-containing protein
dnm_034450	Formate dehydrogenase, alpha subunit
dnm_034480	tal: Probable transaldolase
dnm_035140	NADH:flavin oxidoreductase family protein
dnm_035180	Conserved uncharacterized protein, DUF1638
dnm_035320	Transmembrane domain-containing protein, TauE-like
dnm_035630	Enoyl-CoA hydratase/isomerase
dnm_035770	OmpA-like domain-containing protein
dnm_035860	sdhA1: Succinate dehydrogenase flavoprotein subunit
dnm_035870	sdhB1: Succinate dehydrogenase and fumarate reductase iron-sulfur protein
dnm_036570	Amino acid-binding ACT domain protein
dnm_036620	4Fe-4S dicluster domain-containing protein
dnm_036630	Methyl-viologen-reducing hydrogenase family protein
dnm_036640	4Fe-4S dicluster domain-containing protein
dnm_036670	Methylenetetrahydrofolate reductase
dnm_036980	hypE: Carbamoyl dehydratase
dnm_037020	WHy domain-containing protein
dnm_037060	HTH domain-containing protein, Cro/C1-type
dnm_037080	Enoyl-CoA hydratase/isomerase family protein
dnm_037090	AMP binding domains-containing protein
dnm_037100	acdA3: Acyl-CoA dehydrogenase
dnm_037710	aroA2: 2-amino-3,7-dideoxy-D-threo-hept-6-ulosonate synthase
dnm_037720	aroB1: 3-dehydroquinate synthase
dnm_038020	TRAP transporter, receptor protein
dnm_038310	FAD-dependent pyridine nucleotide-disulphide oxidoreductase
dnm_038430	Conserved uncharacterized protein, DUF697
dnm_038480	Conserved uncharacterized protein, DUF481
dnm_038860	Cadherin domain-containing protein, DUF4347
dnm_039870	aroF: Phospho-2-dehydro-3-deoxyheptonate aldolase
dnm_040700	Methyl-accepting chemotaxis protein signailing-domain containing protein
dnm_041130	clpP: ATP-dependent Clp protease proteolytic subunit
dnm_041140	tig: Trigger factor
dnm_041550	Nitroreductase
dnm_041950	ahcY: Adenosylhomocysteinase
dnm_041960	metK: S-adenosylmethionine synthase
dnm_041990	Cyclic nucleotide-binding domain-containing protein
dnm_043020	prkA: Serine protein kinase
dnm_043390	Double Cache 2 domain-containing protein
dnm_043590	Tetratricopeptide repeat-containing protein
dnm_044360	Conserved uncharacterized protein
dnm_045500	Predicted cobyrinic acid ac-diamide synthase
dnm_045680	panB: 3-methyl-2-oxobutanoate hydroxymethyltransferase
dnm_046370	Uncharacterized protein, WD40 repeat-containing
dnm_046380	Invasin domain-containing protein
dnm_047430	mce: Methylmalonyl-CoA epimerase
dnm_047640	Conserved uncharacterized protein
dnm_047690	Conserved uncharacterized protein
dnm_047760	GAF domain-containing protein
dnm_047770	Dehydratase domain-containing protein, MaoC-like
dnm_047790	Uncharacterized protein
dnm_047950	Conserved uncharacterized protein
dnm_047960	FlgO domain-containing protein
dnm_048060	Anaerobic cobalt chelatase
dnm_048600	fusA2: Elongation factor G
dnm_049550	GAF domain-containing protein
dnm_050050	frr: Ribosome-recycling factor
dnm_050070	tsf: Elongation factor Ts
dnm_050290	rho: Transcription termination factor
dnm_050430	GNAT domain-containing protein
dnm_051250	Regulator of chromosome condensation domains-containing protein
dnm_051550	Phage tail protein
dnm_051560	Phage tail protein
dnm_051570	Phage tail domain-containing protein
dnm_052020	TonB-dependent receptor domain-containing protein
dnm_052190	rpsT: 30S ribosomal protein S20
dnm_052350	yajC: Sec translocon accessory complex subunit
dnm_052540	Concanavalin A-like lectin/glucanases domain-containing protein
dnm_052550	Concanavalin A-like lectin/glucanases domain-containing protein
dnm_052560	Concanavalin A-like lectin/glucanases domain-containing protein
dnm_053940	Dinitrogenase iron-molybdenum cofactor domain-containing protein
dnm_053950	Uncharacterized ATP-binding protein, ParA family
dnm_054720	bcd: Acyl-CoA dehydrogenase, short-chain specific
dnm_054740	HTH domain-containing protein, Cro/C1-type and Cupin domain-containing
dnm_054750	hbd2: 3-hydroxybutyryl-CoA dehydrogenase
dnm_054760	atoB: Acetyl-CoA acetyltransferase
dnm_055060	hup: DNA-binding protein
dnm_055290	Haemolysin activator HlyB C-terminal domain-containing
dnm_055550	Beta-ketoacyl-ACP reductase
dnm_055560	Acetyl-CoA C-acyltransferase
dnm_055570	Conserved uncharacterized protein, DUF35
dnm_055580	Enoyl-CoA hydratase/isomerase
dnm_055620	Enoyl-CoA hydratase / 3-hydroxyacyl-CoA dehydrogenase
dnm_055660	iorA2: Indolepyruvate oxidoreductase subunit
dnm_055670	Putative indolepyruvate oxidoreductase subunit IorB
dnm_055680	Putative phenylacetate-coenzyme A ligase, paaK-like
dnm_056420	Rubrerythrin domain-containing protein
dnm_056620	4-hydroxybutyryl-CoA dehydratase
dnm_057640	Formylmethanofuran dehydrogenase subunit E domain-containing protein
dnm_057660	TonB-dependent receptor-like superfamily protein
dnm_057670	Formylmethanofuran dehydrogenase subunit E domain-containing protein
dnm_057680	FMN-binding protein
dnm_057760	Conserved uncharacterized protein, DUF697
dnm_057820	oah: 6-oxo-cyclohex-1-ene-carbonyl- CoA hydrolase
dnm_057830	had: 6-hydroxycyclohex-1-ene-1-carbonyl-CoA dehydrogenase
dnm_058490	OmpA-like domain-containing protein
dnm_058830	Conserved uncharacterized protein
dnm_058860	4Fe-4S ferredoxin iron-sulfur binding domain protein
dnm_058880	cooS: Carbon monoxide dehydrogenase
dnm_059050	sucD2: Succinate--CoA ligase [ADP-forming], subunit alpha
dnm_059060	sucC2: Succinate--CoA ligase [ADP-forming], subunit beta
dnm_059070	Putative pyruvate carboxylase subunit B, PycB-like
dnm_059090	pccB: Propionyl-CoA carboxylase, carboxyltransferase subunit
dnm_059120	sbm: Methylmalonyl-CoA mutase-like
dnm_059240	mdh2: Malate dehydrogenase
dnm_059590	NADH dehydrogenase domain-containing protein
dnm_060290	aor1: Tungsten-containing aldehyde:ferredoxin oxidoreductase
dnm_060520	Tetratricopeptide repeat-containing protein
dnm_060660	DegT/DnrJ/EryC1/StrS aminotransferase domain-containing protein
dnm_061930	tkt: Transketolase
dnm_063300	Ketose-bisphosphate aldolase family protein
dnm_063580	AMP-binding enzyme
dnm_063620	AMP-binding enzyme
dnm_063880	Cobyrinic acid ac-diamide synthase
dnm_064600	Phosphoenolpyruvate phosphomutase family protein
dnm_064660	trpD2: Anthranilate phosphoribosyltransferase
dnm_065120	gdhA: NAD(P)-specific glutamate dehydrogenase
dnm_065280	Metal-binding domain-containing protein
dnm_065550	Thioredoxin family protein
dnm_066010	dnaK: Chaperone Hsp70 family
dnm_066050	Conserved uncharacterized protein
dnm_067740	AMP-dependent synthetase/ligase
dnm_067870	Conserved uncharacterized protein, DNA-binding domain-containing
dnm_069970	bamB: Tungsten-containing aldehyde:ferredoxin oxidoreductase
dnm_070090	BamO: Electron transfer flavoprotein, subunit beta
dnm_070100	BamP: Electron transfer flavoprotein, subunit alpha
dnm_070600	dctP2: C4-TRAP dicarboxylate transporter periplasmatic binding protein
dnm_070890	Conserved uncharacterized protein
dnm_072240	DsrE/F-like protein domain-containing protein
dnm_072260	Putative nitric oxide reductase
dnm_072420	rnfB2: Ion-translocating oxidoreductase complex, subunit B
dnm_072440	rnfE2: Ion-translocating oxidoreductase complex, subunit E
dnm_072460	rnfG2: Ion-translocating oxidoreductase complex, subunit G
dnm_072470	rnfD2: Ion-translocating oxidoreductase complex, subunit D
dnm_072480	rnfC2: Ion-translocating oxidoreductase complex, subunit C
dnm_072640	Conserved uncharacterized protein
dnm_073360	dsrD: Sulfite reductase, dissimilatory-type, subunit delta
dnm_073370	dsrB: Sulfite reductase, dissimilatory-type, subunit beta
dnm_073380	dsrA: Sulfite reductase, dissimilatory-type, subunit alpha
dnm_073450	Conserved uncharacterized protein, DUF4242
dnm_073520	thiG: Thiazole synthase
dnm_073530	pdxS: Pyridoxal 5'-phosphate synthase subunit PdxS
dnm_073720	Glutamate synthase (NADPH), homotetrameric
dnm_073740	Oxidoreductase domain-containing protein
dnm_073870	sat: Sulfate adenylyltransferase
dnm_074420	Acetyl-CoA acetyltransferase
dnm_074620	Uncharacterized protein
dnm_074730	glnA: Glutamine synthetase
dnm_074850	fhs: Formate-tetrahydrofolate ligase
dnm_075250	Multidrug resistance protein
dnm_075950	TonB-dependent receptor
dnm_076090	rpmA: 50S ribosomal protein L27
dnm_076320	Conserved uncharacterized protein, DUF1566
dnm_076460	aprB: Adenylylsulfate reductase, subunit beta
dnm_076470	aprA: Adenylylsulfate reductase, subunit alpha
dnm_076480	qmoA: Quinone interacting membrane bound oxidoreductase, subunit A
dnm_076490	qmoB: Quinone interacting membrane bound oxidoreductase, subunit B
dnm_076500	qmoC: Quinone interacting membrane bound oxidoreductase, subunit C
dnm_076570	rplT: 50S ribosomal protein L20
dnm_076590	infC: Translation initiation factor IF-3
dnm_077980	Peptidyl-prolyl cis-trans isomerase, cyclophilin type
dnm_078000	fumA: Fumarate hydratase, class I
dnm_078560	Glutaredoxin
dnm_078580	serA2: D-3-phosphoglycerate dehydrogenase
dnm_078740	hppA: Membrane-bound proton-translocating pyrophosphatase
dnm_078980	aroA': 2-amino-3,7-dideoxy-D-threo-hept-6-ulosonate synthase
dnm_079260	gcdA: Glutaconyl-CoA decarboxylase, subunit alpha
dnm_079580	rpsI: 30S ribosomal protein S9
dnm_079730	Rubrerythrin
dnm_080670	atpE2: ATP synthase, subunit gamma (ATP synthase F0 sector subunit c)
dnm_083040	rbr1: Rubrerythrin
dnm_083580	Two component system response regulator
dnm_084070	Conserved uncharacterized protein
dnm_084080	Conserved uncharacterized protein
dnm_084240	Uncharacterized protein
dnm_084330	Acetyl-CoA hydrolase/transferase family protein, GNAT domain-containing
dnm_084410	ilvE: Branched-chain-amino-acid transaminase 1
dnm_084670	serC: Phosphoserine aminotransferase
dnm_084920	dsrC: Dissimilatory sulfite reductase, gamma subunit
dnm_084940	pyrK1: Dihydroorotate dehydrogenase B (NAD(+)), electron transfer subunit
dnm_085060	Putative metal-binding motif-containing protein
dnm_085180	Rhodanese-like domain-containing protein
dnm_085570	cydA: Cytochrome bd ubiquinol oxidase, subunit alpha
dnm_085580	Conserved uncharacterized protein
dnm_085590	Flavodoxin domain-containing protein
dnm_085620	dfx: Desulfoferrodoxin
dnm_085640	rbr2: Rubrerythrin
dnm_085790	Conserved uncharacterized protein
dnm_086600	Conserved uncharacterized protein, DUF4198
dnm_086640	Conserved uncharacterized protein
dnm_086660	TonB-dependent receptor-like superfamily protein
dnm_086750	Methyltransferase, TsaA-like
dnm_087020	Methyl-accepting chemotaxis protein signailingdomain-containing protein, HAMP and double Cache domains-containing
dnm_087470	Conserved uncharacterized protein
dnm_087910	Conserved uncharacterized protein
dnm_088630	hflK: HflK protein
dnm_088640	hflC: Protein HflC
dnm_088690	groS: 10 kDa chaperonin
dnm_088700	groL: 60 kDa chaperonin
dnm_088750	Immunoglobulin-like fold-containing protein
dnm_089340	FAD-dependent oxidoreductase
dnm_089880	Conserved uncharacterized protein, glyoxalase domain-containing
dnm_089930	hcrA: 4-hydroxybenzoyl-CoA reductase, alpha subunit
dnm_089940	hcrC: 4-hydroxybenzoyl-CoA reductase, gamma subunit
dnm_089950	hcrB: 4-hydroxybenzoyl-CoA reductase, beta subunit
dnm_090360	Double cache domain-containing protein
dnm_090400	Conserved uncharacterized protein, tryptophan RNA-binding domain-containing
dnm_090450	TerD domain-containing protein
dnm_090460	Stress response protein TerD family protein
dnm_090980	4Fe-4S dicluster domain-containing protein
dnm_091060	fabG: 3-oxoacyl-[acyl-carrier-protein] reductase
dnm_091080	rpmF: 50S ribosomal protein L32
dnm_092270	gapB: Glyceraldehyde-3-phosphate dehydrogenase
dnm_093010	atpC: ATP synthase, subunit epsilon (ATP synthase F1 sector subunit epsilon)
dnm_093020	atpD: ATP synthase, subunit beta (ATP synthase F1 sector subunit beta)
dnm_093030	atpG: ATP synthase, subunit gamma (ATP synthase F1 sector subunit gamma)
dnm_093040	atpA: ATP synthase, subunit alpha (ATP synthase F1 sector subunit alpha)
dnm_093050	atpH: ATP synthase, subunit delta (ATP synthase F1 sector subunit delta)
dnm_093060	atpF3: ATP synthase, subunit beta (ATP synthase F0 sector subunit b)
dnm_093070	atpF4: ATP synthase, subunit beta (ATP synthase F0 sector subunit b)
dnm_093150	mreB3: Cell shape-determining protein
dnm_093410	Conserved uncharacterized protein
dnm_093440	Uncharacterized protein
dnm_094120	oadB: Oxaloacetate decarboxylase, beta chain
dnm_094140	Cyclic nucleotide-binding domain-containing protein
dnm_094940	rpsO: 30S ribosomal protein S15
dnm_094950	pnp: Polyribonucleotide nucleotidyltransferase
dnm_095230	Macroglobulin domain-containing protein
dnm_095250	Dodecin domain-containing protein
dnm_095260	Dodecin domain-containing protein
dnm_095300	Cytidylate kinase-like family protein
dnm_096250	cspA4: Major cold shock protein
dnm_096500	Dinitrogenase iron-molybdenum cofactor domain-containing protein
dnm_096540	eqo3: ETF:quinone oxidoreductase
dnm_097330	Amphi-Trp domain-containing protein
dnm_097570	Outer membrane efflux protein domain-containing protein
dnm_097870	Leucine-binding domain-containing protein
dnm_099060	Conserved uncharacterized protein
dnm_099090	acdA4: Acyl-CoA dehydrogenase
dnm_099960	SAM-dependent methyltransferase domain-containing protein

## Sheet: Ds. variabilis 3be13
Accession	Protein
Dvar_00480	CtpA: carboxy-terminal-processing protease
Dvar_00620	DapA: dihydrodipicolinate synthase
Dvar_00650	DsrA: sulfite reductase, dissimilatory-type, subunit alpha
Dvar_00660	DsrB: sulfite reductase, dissimilatory-type, subunit beta
Dvar_00670	DsrD: sulfite reductase, dissimilatory-type, delta subunit
Dvar_00750	MoaE1: molybdopterin biosynthesis protein E
Dvar_00910	PbpA1: penicillin-binding protein 1A
Dvar_01120	OadB1: oxaloacetate decarboxylase, beta chain
Dvar_01140	uncharacterized ABC transport, predicted periplasmatic binding protein
Dvar_01440	FAD-dependent pyridine nucleotide-disulphide oxidoreductase
Dvar_01590	uncharacterized protein
Dvar_01650	outer membrane efflux protein
Dvar_02340	conserved uncharacterized protein, Cache domain family
Dvar_02540	universal stress protein
Dvar_02620	GalU: UTP--glucose-1-phosphate uridylyltransferase (UDP-glucose pyrophosphorylase)
Dvar_02630	IlvE1: branched-chain amino acid aminotransferase
Dvar_02780	GAF sensor protein
Dvar_02820	Ssb: single-stranded DNA-binding protein, helix-destabilizing
Dvar_02960	SucD1: succinyl-CoA ligase, subunit alpha
Dvar_02980	PycB1: pyruvate carboxylase, subunit B
Dvar_03000	PccB1: propionyl-CoA carboxylase, subunit beta
Dvar_03020	Sbm: methylmalonyl-CoA mutase-like
Dvar_03610	GlnA: glutamine synthetase
Dvar_03620	GlnB1: nitrogen regulatory protein PII
Dvar_03680	AspC: aspartate aminotransferase
Dvar_03690	Mce: methylmalonyl-CoA epimerase
Dvar_04160	prxU: selenocysteine-containing peroxiredoxin
Dvar_04170	prxU: selenocysteine-containing peroxiredoxin
Dvar_04360	uncharacterized protein
Dvar_04590	MaoC domain protein dehydratase, related to PhaJ
Dvar_04930	YqiK: predicted inner membrane protein
Dvar_05450	TmcD: predicted tmc redox complex, uncharacterized protein
Dvar_05840	membrane protein, predicted to be involved in aromatic hydrocarbon degradation
Dvar_05860	LivJ1: Leu/Ile/Val-binding protein
Dvar_06070	NusA: transcription elongation protein
Dvar_06140	Pnp: polyribonucleotide nucleotidyltransferase (polynucleotide phosphorylase)
Dvar_06510	Aor1: tungsten-containing aldehyde:ferredoxin oxidoreductase
Dvar_06520	SerC: phosphoserine aminotransferase
Dvar_06550	HupB: DNA-binding protein HU
Dvar_06560	PurH1: phosphoribosylaminoimidazolecarboxamide formyltransferase
Dvar_06570	PurH2: phosphoribosylaminoimidazolecarboxamide formyltransferase
Dvar_06760	GCN5-related N-acetyltransferase
Dvar_08280	conserved uncharacterized protein
Dvar_08860	PntA1: pyridine nucleotide transhydrogenase, subunit alpha
Dvar_09220	HtpG: chaperone protein
Dvar_09290	PckG: phosphoenolpyruvate carboxykinase
Dvar_09340	uncharacterized protein
Dvar_09400	peptide ABC transporter, periplasmic protein
Dvar_09510	ProA: gamma-glutamyl phosphate reductase (glutamate-5-semialdehyde dehydrogenase)
Dvar_09630	tetratricopeptide repeat protein
Dvar_09640	conserved uncharacterized protein
Dvar_09790	FtnA: ferritin, subunit alpha
Dvar_10110	TonB-dependent receptor
Dvar_10140	conserved uncharacterized protein
Dvar_11140	TrxA3: Thioredoxin
Dvar_11580	conserved uncharacterized protein
Dvar_11660	conserved uncharacterized protein
Dvar_12130	IhfA1: integration host factor, subunit alpha
Dvar_13160	CooS1: carbon monoxide dehydrogenase
Dvar_13340	GdhA3: NAD(P)-specific glutamate dehydrogenase
Dvar_15730	rhodanese and rubrerythrin domain protein
Dvar_15740	Rbr4: rubrerythrin
Dvar_15830	LpdA2: dihydrolipoyl dehydrogenase (E3 component of 2-oxoglutarate dehydrogenase complex)
Dvar_16220	TtgI: toluene efflux pump outer membrane protein
Dvar_16240	TtgA: toluene efflux pump periplasmic linker protein
Dvar_16400	CBS domain protein
Dvar_16520	Lon: ATP-dependent protease La
Dvar_16640	DsrM: predicted redox complex linked to DsrAB, transmembrane subunit
Dvar_16650	DsrK: predicted redox complex linked to DsrAB , iron-sulfur binding subunit
Dvar_16660	DsrJ: predicted redox complex linked to DsrAB, cytochrome c subunit
Dvar_16670	DsrO: predicted redox complex linked to DsrAB, iron-sulfur binding subunit
Dvar_16680	DsrP: predicted redox complex linked to DsrAB, transmembrane subunit
Dvar_16800	HcrB1: 4-hydroxybenzoyl-CoA reductase, subunit beta
Dvar_16810	HcrC1: 4-hydroxybenzoyl-CoA reductase, subunit gamma
Dvar_17000	MreB: rod shape-determining protein B
Dvar_17060	AtpF1: ATP synthase, subunit beta (ATP synthase F0 sector subunit beta)
Dvar_17070	AtpF2: ATP synthase, subunit beta (ATP synthase F0 sector subunit beta)
Dvar_17080	AtpH: ATP synthase, subunit delta (ATP synthase F1 sector subunit delta)
Dvar_17090	AtpA1: ATP synthase subunit alpha
Dvar_17100	AtpG1: ATP synthase, subunit gamma (ATP synthase F1 sector subunit gamma)
Dvar_17110	AtpD1: ATP synthase, subunit beta (ATP synthase F1 sector subunit beta)
Dvar_17120	AtpC1: ATP synthase, subunit epsilon (ATP synthase F1 sector subunit epsilon)
Dvar_17920	predicted outer membrane protein, OmpA/MotB domain
Dvar_18420	C4-TRAP transporter, solute receptor, TAXI family
Dvar_18730	conserved uncharacterized protein
Dvar_18860	Rbr6: ruberythrin
Dvar_18870	universal stress protein family protein
Dvar_19100	uncharacterized protein
Dvar_19420	Tuf: elongation factor Tu (EF-Tu)
Dvar_19460	RplA: 50S ribosomal protein L1
Dvar_19470	RplJ: 50S ribosomal protein L10
Dvar_19480	RplL: 50S ribosomal protein L7/12
Dvar_19490	RpoB: DNA-directed RNA polymerase, subunit beta
Dvar_19520	RpsG: 30S ribosomal protein S7
Dvar_19540	RpsJ: 30S ribosomal protein S10
Dvar_19560	RplD: 50S ribosomal protein L4
Dvar_19570	RplW: 50S ribosomal protein L23
Dvar_19610	RpsC: 30S ribosomal protein S3
Dvar_19620	RplP: 50S ribosomal protein L16
Dvar_19670	RplE: 50S ribosomal protein L5
Dvar_19710	RpsE: 30S ribosomal protein S5
Dvar_19790	RpsD: 30S ribosomal protein S4
Dvar_19800	RpoA: DNA-directed RNA polymerase, subunit alpha
Dvar_19810	RplQ: 50S ribosomal protein L17
Dvar_19880	conserved uncharacterized protein
Dvar_20240	TrpD: antrhranilate phosphoribosyltransferase
Dvar_20910	two component system response regulator, sigma54-specific
Dvar_21140	QrcC: quinone reductase complex, subunit gamma
Dvar_21150	QrcB: quinone reductase complex, subunit beta
Dvar_21190	predicted ABC transporter, membrane protein
Dvar_21200	uncharacterized protein
Dvar_21320	PpiA: peptidyl-prolyl cis-trans isomerase A
Dvar_22160	universal stress protein
Dvar_22920	AsrB1: predicted anaerobic sulfite reductase, subunit B
Dvar_23060	Rbr7: ruberythrin
Dvar_23680	HupA1: DNA-binding protein HU 1
Dvar_24330	uncharacterized protein
Dvar_24750	TonB-dependent receptor
Dvar_25320	Had: 6-hydroxycyclohex-1-ene-1-carboxyl-CoA dehydrogenase
Dvar_25370	AcdA3: acyl-CoA dehydrogenase
Dvar_25410	EtfB3: electron transfer flavoprotein, subunit beta
Dvar_25420	EtfA3: electron transfer flavoprotein, subunit alpha
Dvar_25430	ThlA2: acetyl-CoA acetyltransferase
Dvar_25540	FadD2: long-chain-fatty-acid--CoA ligase
Dvar_29230	flavodoxin/nitric oxide synthase
Dvar_29310	flavodoxin/nitric oxide synthase
Dvar_29330	Dfx1: desulfoferredoxin (superoxide reductase)
Dvar_29340	Rbr8: rubrerythrin
Dvar_29370	Rbr9: rubrerythrin
Dvar_29500	CspA4: major cold shock protein
Dvar_29650	uncharacterized CCG domain protein
Dvar_29660	conserved uncharacterized CCG domain protein
Dvar_29800	PurD: phosphoribosylamine--glycine ligase (glycinamide ribonucleotide synthetase)
Dvar_29960	Adh5: iron-containing alcohol dehydrogenase
Dvar_30110	FtsH4: cell division protease
Dvar_30150	DnaK2: chaperone Hsp70 family
Dvar_32180	Gap1: glyceraldehyde-3-phosphate dehydrogenase (phosphorylating)
Dvar_32330	RecA: recombinase A
Dvar_32440	KorA4: 2-oxoglutarate ferredoxin oxidoreductase, subunit alpha (2-ketoglutarate oxidoreductase alpha chain)
Dvar_32460	KorC: 2-oxoglutarate ferredoxin oxidoreductase, subunit gamma(2-ketoglutarate oxidoreductase gamma chain)
Dvar_32490	RpsA: ribosomal protein S1
Dvar_32960	ketose-bisphosphate aldolase family protein
Dvar_33030	predicted outer membrane protein, OmpA/MotB domain
Dvar_33050	MscS4: mechanosensitive ion channel
Dvar_33240	LivJ2: Leu/Ile/Val-binding protein
Dvar_34390	molybdopterin oxidoreductase
Dvar_34550	KatG: catalase-peroxidase
Dvar_35790	Fhs: formate--tetrahydrofolate ligase
Dvar_36010	uncharacterized protein
Dvar_37570	uncharacterized protein, DUF2320
Dvar_37690	conserved uncharacterized protein
Dvar_38160	tetratricopeptide domain protein
Dvar_38430	sodium/sulfate symporter
Dvar_38450	CBS domain protein
Dvar_38460	transferase hexapeptide repeat containing protein
Dvar_39670	conserved uncharacterized protein
Dvar_39710	AcnA1: aconitate hydratase (aconitase)
Dvar_40230	Hbd3: 3-hydroxybutyryl-CoA dehydrogenase
Dvar_40290	uncharacterized protein
Dvar_40460	PurA: adenylosuccinate synthetase
Dvar_41170	uncharacterized protein
Dvar_41200	conserved uncharacterized protein
Dvar_41340	conserved uncharacterized protein, sugar kinase like
Dvar_41660	GspD: general secrestion pathway protein D
Dvar_41680	uncharacterized protein
Dvar_42270	uncharacterized protein
Dvar_42550	LivK: leucine-specific-binding protein
Dvar_42610	FolD: bifunctional protein folD [includes: methylenetetrahydrofolate dehydrogenase (EC 1.5.1.5)
Dvar_42710	conserved uncharacterized protein
Dvar_42970	putative peptidoglycan-binding protein
Dvar_43060	Psd: phosphatidylserine decarboxylase proenzyme, subunit alpha + beta
Dvar_43450	predicted inner membrane protein, band 7 family
Dvar_44130	FusA2: elongation factor G (EF-G)
Dvar_44290	Mdh4: malate dehydrogenase
Dvar_44570	conserved uncharacterized protein, DUF2760
Dvar_44610	conserved uncharacterized protein
Dvar_44860	FAD-dependent pyridine nucleotide-disulphide oxidoreductase
Dvar_44870	conserved uncharacterized protein
Dvar_45260	amino acid-binding ACT domain protein
Dvar_45280	Crt5: 3-hydroxybutyryl-CoA dehydrogenase (crotonase)
Dvar_45310	uncharacterized protein
Dvar_46690	conserved uncharacterized protein
Dvar_46800	YajC: predicted preprotein translocase, subunit
Dvar_46810	SecD: protein-export membrane protein D
Dvar_46820	SecF: protein-export membrane protein F
Dvar_47490	uncharacterized protein
Dvar_49530	Por2: pyruvate-ferredoxin oxidoreductase
Dvar_49580	FumAB: fumarate hydratase class I (fumarase)
Dvar_49680	uncharacterized protein
Dvar_50040	efflux transporter, RND family, MFP subunit, related to HlyD
Dvar_50460	CobT: nicotinate-nucleotide--dimethylbenzimidazole phosphoribosyltransferase
Dvar_50640	CbiC: cobalt-precorrin-8X methylmutase
Dvar_52850	conserved uncharacterized protein
Dvar_53020	outer membrane efflux protein
Dvar_53030	MdtA5: predicted multidrug resistance protein A
Dvar_55180	UspA domain protein
Dvar_55430	predicted cobyrinic acid ac-diamide synthase
Dvar_55490	IlvC: Ketol-acid reductoisomerase (Acetohydroxy-acid isomeroreductase)
Dvar_55560	inner membrane protein, band 7 family
Dvar_55600	conserved uncharacterized protein
Dvar_55630	DsrE family protein
Dvar_56680	HemL: glutamate-1-semialdehyde 2,1-aminomutase
Dvar_57600	GroL1: 60kDa chaperonin GroEL
Dvar_58120	ankyrin repeat-containing protein
Dvar_58230	conserved uncharacterized protein
Dvar_58260	AcuB: acetoin utilization protein
Dvar_58320	RnfC2: precicted electron transport complex protein RnfC
Dvar_58330	RnfD2: electron transport complex protein RnfD
Dvar_58340	RnfG2: predicted electron transport complex protein RnfG
Dvar_58350	RnfE2: predicted electron transport complex protein RnfE
Dvar_58370	RnfB2: electron transport complex protein RnfB
Dvar_58450	HppA: membrane-bound proton-translocating pyrophosphatase (H(+)-PPase)
Dvar_58470	RplY: 50S ribosomal protein L25
Dvar_58480	Prs: ribose-phosphate pyrophosphokinase (RPPK)
Dvar_58510	SerA2: D-3-phosphoglycerate dehydrogenase
Dvar_58560	RplI: 50S ribosomal protein L9
Dvar_58660	AtpB2 ATP synthase, subunit alpha (ATP synthase F0 sector subunit alpha)
Dvar_58780	conserved uncharacterized protein, UPF0434
Dvar_59000	Frr: ribosome-recycling factor
Dvar_59020	Tsf: elongation factor Ts (EF-Ts)
Dvar_59070	Rho: transcription termination factor rho
Dvar_59090	Adk: adenylate kinase
Dvar_59730	Hcp: type VI secretion system effector protein
Dvar_60170	RnfG3: electron transport complex protein RnfG
Dvar_60880	RpsI: 30S ribosomal protein S9
Dvar_60960	YbgF: Tol-Pal system, periplasmic component
Dvar_60970	Pal: predicted peptidoglycan-associated lipoprotein
Dvar_61040	SdhA3: succinate dehydrogenase flavoprotein subunit
Dvar_61050	sdhB3: succinate dehydrogenase and fumarate reductase iron-sulfur protein
Dvar_61170	nucleoid-associated protein
Dvar_61200	conserved uncharacterized protein, DUF1015
Dvar_61230	HflK: membranecomplex HflKC protein K
Dvar_61240	HflC: membranecomplex HflKC protein C
Dvar_61290	GroL: 60kDa chaperonin GroEL
Dvar_61730	conserved uncharacterized protein
Dvar_61920	methylene-tetrahydrofolate reductase family protein
Dvar_61930	MetF8: 5,10-methylenetetrahydrofolate reductase
Dvar_61940	predicted FAD-dependent hydrogenase/oxidoreductase
Dvar_61950	putative fusion protein (heterodisulfide reductase (HdrA) and F420-non-reducing hydrogenase (MvhD))
Dvar_61980	MorA: molybdopterin oxidoreductase
Dvar_61990	MorB: molybdopterin oxidoreductase
Dvar_62040	cold-shock DNA-binding domain protein
Dvar_62070	extracellular solute-binding protein, family 3
Dvar_62360	conserved uncharacterized protein
Dvar_64200	flavodoxin
Dvar_64390	nickel transport complex protein, NikM subunit
Dvar_64400	conserved uncharacterized protein
Dvar_64420	FeoB4: ferrous iron transport protein B
Dvar_65090	LivJ4: predicted Leu/Ile/Val-binding protein
Dvar_65280	Eno: enolase
Dvar_65430	DctP13: C4-TRAP dicarboxylate transporter periplasmatic binding protein
Dvar_65530	AgpZ: aquaporin, MIP family
Dvar_67340	ferredoxin thioredoxin reductase, subunit beta
Dvar_67380	NqrC: Na(+)-translocating NADH-quinone reductase, subunit C
Dvar_67400	NqrA: Na(+)-translocating NADH-quinone reductase, subunit A
Dvar_67420	GltA2: citrate synthase, type II
Dvar_67440	TrxB1: thioredoxin reductase
Dvar_67620	MopA: molybdopterin oxidoreductase, iron-sulfur binding subunit
Dvar_67750	OmpA/MotB domain protein
Dvar_69610	FAD-dependent oxidoreductase (4Fe-4S ferredoxin cluster binding protein)
Dvar_69670	CspA: major cold shock protein
Dvar_69800	CdhD: CO dehydrogenase/acetyl-CoA synthase complex, delta subunit
Dvar_69810	CdhA: CO dehydrogenase, catalytic subunit
Dvar_69820	CdhC: CO dehydrogenase/acetyl-CoA synthase complex, beta subunit
Dvar_69830	CdhE: CO dehydrogenase/acetyl-CoA synthase complex, gamma subunit
Dvar_69840	MetH: 5-methyltetrahydrofolate corrinoid/iron-sulfur protein methyltransferase
Dvar_69970	putative RNA-binding protein
Dvar_70240	conserved uncharacterized protein
Dvar_70990	TrxB2: thioredoxin reductase
Dvar_71290	uncharacterized membrane protein
Dvar_71410	uncharacterized protein
Dvar_71430	lipopolysaccharide biosynthesis protein
Dvar_71720	putative homoserine dehydrogenase
Dvar_71780	uncharacterized protein, PKD/REJ-like
Dvar_72770	PrkA1: serine protein kinase
Dvar_73010	ProX: glycine betaine/L-proline ABC transporter, periplasmic binding protein
Dvar_73040	conserved uncharacterized protein, DUF2202
Dvar_73110	SppA: signal peptide peptidase SppA, 36K type
Dvar_73610	conserved uncharacterized protein
Dvar_74130	conserved uncharacterized protein
Dvar_74140	conserved uncharacterized protein
Dvar_74190	conserved uncharacterized protein, TAT motif containing
Dvar_74780	putative membrane protein
Dvar_74900	conserved uncharacterized protein
Dvar_75790	AroF3: phospho-2-dehydro-3-deoxyheptonate aldolase
Dvar_75860	dihydropteroate synthase (DHPS)
Dvar_75870	MttC6: predicted trimethylamine corrinoid protein 1
Dvar_76130	Rbr12: rubrerythrin
Dvar_77460	predicted antibiotic biosynthesis monooxygenase
Dvar_77500	dinitrogenase iron-molybdenum cofactor biosynthesis protein
Dvar_77510	dinitrogenase iron-molybdenum cofactor biosynthesis protein
Dvar_77560	Gap2: glyceraldehyde-3-phosphate dehydrogenase (phosphorylating)
Dvar_77600	SodA1: superoxid dismutase, Mn-type
Dvar_78350	conserved uncharacterized protein, UPF0182
Dvar_78620	ClpX2: ATP-dependent Clp protease, ATP-binding subunit
Dvar_78630	ClpP: ATP-dependent Clp protease, proteolytic subunit
Dvar_79350	RND efflux system, outer membrane lipoprotein, NodT family
Dvar_79370	BepD: efflux pump periplasmic linker
Dvar_81060	AhcY: adenosylhomocysteinase
Dvar_81070	MetK4: S-adenosylmethionine synthase
Dvar_81080	conserved uncharacterized protein
Dvar_81100	two component system response regulator
Dvar_81180	NfnA: NADH-dependent reduced ferredoxin:NADP+ oxidoreductase, subunit alpha
Dvar_81190	NfnB: NADH-dependent reduced ferredoxin:NADP+ oxidoreductase, subunit beta
Dvar_81740	EtfA13: electron transfer flavoprotein, subunit alpha
Dvar_81840	Sat2: sulfate adenylyltransferase (ATP sulfurylase)
Dvar_81990	putative outer membrane protein, related to OmpA/MotB
Dvar_82110	conserved uncharacterized protein
Dvar_82150	AroC: chorismate synthase (5-enolpyruvylshikimate-3-phosphate phospholyase)
Dvar_82180	AroE: shikimate dehydrogenase
Dvar_82750	GlnH: glutamine ABC transporter glutamine-binding protein
Dvar_83250	uncharacterized protein
Dvar_83800	QmoC: quinone interacting membrane bound oxidoreductase, subunit C
Dvar_83810	QmoB: quinone interacting membrane bound oxidoreductase, subunit B
Dvar_83820	QmoA: quinone interacting membrane bound oxidoreductase, subunit A
Dvar_83840	AprA: adenylylsulfate reductase, subunit alpha
Dvar_83850	AprB2: adenylylsulfate reductase, subunit beta
Dvar_84160	AtpF4: ATP synthase, subunit beta (ATP synthase F0 sector subunit beta)
Dvar_84170	AtpG3: predicted ATP synthase, subunit gamma (ATP synthase F1 sector subunit gamma)
Dvar_85370	acyl-CoA dehydrogenase
Dvar_85630	pyridoxamine-phosphate oxidase

## Sheet: Dt. autotrophicum HRM2
Accession	Protein
HRM2_00590	putative ABC-type transporter, ATP-binding protein
HRM2_00820	hydroxylamine reductase (6Fe-6S prismane cluster-containing protein)
HRM2_00830	metallo-beta-lactamase family protein (IMP dehydrogenase/GMP reductase:Beta-lactamase-like)
HRM2_00870	hydroxylamine oxidoreductase (HAO)
HRM2_01370	catA: CatA
HRM2_02200	hypothetical protein
HRM2_02680	LL-diaminopimelate aminotransferase apoenzyme (EC 2.6.1.83)
HRM2_02720	hypothetical protein
HRM2_02750	livF1: amino acid/amide ABC transporter ATP-binding protein 2 HAAT family (TC 3.A.1.4.-)
HRM2_02790	livJ1: L-leucine-binding protein/L-isoleucine-binding protein/L-valine-binding protein/amino acid/amide ABC transporter substrate-binding protein, HAAT family (TC 3.A.1.4.-)
HRM2_03260	gdhA1: glutamate dehydrogenase (NADP) (EC 1.4.1.4)
HRM2_03320	argT: amino acid ABC transporter substrate-binding protein, PAAT family (TC 3.A.1.3.-)
HRM2_03660	hypothetical protein
HRM2_03710	ompA1: OmpA1
HRM2_03720	putative periplasmatic protein
HRM2_04030	dnaK1: DnaK1
HRM2_04040	grpE: GrpE
HRM2_04340	predicted anti-sigma factor antagonist RsbV (Anti-anti-sigma-B factor)
HRM2_04370	FKBP-type peptidyl-prolyl cis-trans isomerase (trigger factor)
HRM2_04380	clpP1: ClpP1
HRM2_04390	clpX1: ClpX1
HRM2_04470	cspL: cold-shock DNA-binding protein family
HRM2_04480	qmoC: putative adenylylsulfate reductase-associated electron transfer protein QmoC
HRM2_04490	qmoB: putative adenylylsulfate reductase-associated electron transfer protein QmoB
HRM2_04500	qmoA: putative adenylylsulfate reductase-associated electron transfer protein QmoA
HRM2_04510	aprA: dissimilatory adenylylsulfate reductase alpha subunit precursor (EC 1.8.99.2)
HRM2_04520	aprB: dissimilatory adenylylsulfate reductase beta subunit (EC 1.8.99.2)
HRM2_04580	infC: bacterial translation initiation factor 3 (bIF-3)
HRM2_04590	rpmI: LSU ribosomal protein L35P
HRM2_04600	rplT: LSU ribosomal protein L20P
HRM2_04620	pheT: phenylalanyl-tRNA synthetase beta subunit (EC 6.1.1.20)
HRM2_04650	nusA: NusA antitermination factor
HRM2_04660	infB: bacterial translation initiation factor 2 (bIF-2)
HRM2_04700	pnpA: PnpA
HRM2_04950	livJ2: amino acid/amide ABC transporter substrate-binding protein, HAAT family (TC 3.A.1.4.-)
HRM2_04970	hypothetical protein
HRM2_05060	ftsH: membrane protease FtsH catalytic subunit (EC 3.4.24.-)
HRM2_05100	ugpB: carbohydrate ABC transporter substrate-binding protein, CUT1 family (TC 3.A.1.1.-)
HRM2_05270	aor3: Aor3
HRM2_05330	upp: uracil phosphoribosyltransferase (EC 2.4.2.9)
HRM2_05690	putative late embryogenesis abundant protein-like protein
HRM2_05890	hypothetical protein
HRM2_05900	pntA: PntA
HRM2_05930	flavodoxin family protein
HRM2_06070	aroF: 3-deoxy-D-arabinoheptulosonate-7-phosphate synthase (EC 2.5.1.54)
HRM2_06080	aroB1: 3-dehydroquinate synthase (EC 4.2.3.4)
HRM2_06100	bifunctional homocysteine S-methyltransferase / 5,10-methylenetetrahydrofolate reductase protein
HRM2_06200	hypothetical ferredoxin-like protein
HRM2_06280	oadB1: OadB1
HRM2_06290	hypothetical protein
HRM2_06310	nucleoside-binding protein
HRM2_06370	hypothetical protein
HRM2_06750	cobT1: nicotinate-nucleotide-dimethylbenzimidazole phosphoribosyltransferase (EC 2.4.2.21)
HRM2_06760	thiC: ThiC
HRM2_06820	glnA1: L-glutamine synthetase (EC 6.3.1.2)
HRM2_06830	glnB1: nitrogen regulatory protein P-II family
HRM2_06930	nqrB: NqrB
HRM2_07620	fba1: fructose-bisphosphate aldolase (EC 4.1.2.13)
HRM2_07670	btuB1: BtuB1
HRM2_07720	atoB1: AtoB1
HRM2_08260	Serine/threonine-protein kinase MRCK alpha (CDC42-binding protein kinase alpha)
HRM2_08320	predicted serine/threonine protein kinase PpkA
HRM2_08560	hypothetical protein
HRM2_08660	Zn-dependent dehydrogenase
HRM2_08700	dcuA: DcuA
HRM2_08790	sulfide dehydrogenase (flavoprotein) subunit SudB (EC 1.8.1.-)
HRM2_08800	gltA2: sulfide dehydrogenase (flavoprotein) subunit SudA (EC 1.8.1.-)
HRM2_08850	acsM1: AcsM1
HRM2_08860	acd2: Acd2
HRM2_08900	putative serine protease transmembrane protein
HRM2_09190	hypothetical protein
HRM2_09280	hypothetical protein
HRM2_09300	purD: 5-(carboxyamino)imidazole ribonucleotide mutase/phosphoribosylamine--glycine ligase (EC 6.3.4.13)
HRM2_09960	transcriptional regulator, XRE family with cupin sensor
HRM2_10010	acd3: Acd3
HRM2_10030	mcmL: McmL
HRM2_10050	3-hydroxyacyl-CoA dehydrogenase (EC 1.1.1.35)
HRM2_10300	tpx: thiol peroxidase (atypical 2-Cys peroxiredoxin) (EC 1.
HRM2_10610	acnA: aconitase (EC 4.2.1.3)
HRM2_10690	2-oxoisovalerate ferredoxin oxidoreductase, alpha subunit
HRM2_10710	pyruvate ferredoxin/flavodoxin oxidoreductase family protein
HRM2_10720	ACT domain protein
HRM2_10750	branched chain amino acid aminotransferase apoenzyme (EC 2.6.1.42)
HRM2_10810	hisG: ATP phosphoribosyltransferase (homohexameric) (EC 2.4.2.17)
HRM2_10950	hypothetical protein
HRM2_11000	pilN: PilN
HRM2_11010	pilO: PilO
HRM2_11020	pilP: PilP
HRM2_11030	pilQ: PilQ
HRM2_11070	serS: seryl-tRNA synthetase (EC 6.1.1.11)
HRM2_11220	hypothetical protein
HRM2_11400	gspG1: GspG1
HRM2_11410	hypothetical protein
HRM2_11560	hypothetical protein
HRM2_11680	hysA: HysA
HRM2_11690	hysB: HysB
HRM2_11880	fdhA3: formate dehydrogenase, alpha subunit (F420) (EC 1.2.99.-)
HRM2_12110	hypothetical protein
HRM2_12120	hypothetical protein
HRM2_12250	amino acid ABC transporter substrate-binding protein, PAAT family (TC 3.A.1.3.-)
HRM2_12280	proS: prolyl-tRNA synthetase (EC 6.1.1.15)
HRM2_12330	trxA2: thioredoxin
HRM2_12390	rpsA1: SSU ribosomal protein S1P
HRM2_12400	gap2: Gap2
HRM2_12480	Zn-dependet alcohol dehydrogenase
HRM2_12760	ftsZ: cell division protein FtsZ
HRM2_12940	appA: AppA
HRM2_13190	hypothetical protein
HRM2_13570	purM: phosphoribosylformylglycinamidine cyclo-ligase (EC 6.3.3.1)
HRM2_13730	mae: Mae
HRM2_14070	glnH1: amino acid ABC transporter substrate-binding protein, PAAT family (TC 3.A.1.3.-)
HRM2_14540	cydA1: cytochrome bd-I ubiquinol oxidase subunit 1 apoprotein (EC 1.10.3.10)
HRM2_15300	amino acid ABC transporter substrate-binding protein, PAAT family (TC 3.A.1.3.-)
HRM2_15530	mscC2: MscC2
HRM2_15950	norV: NorV
HRM2_16460	hypothetical protein
HRM2_16510	acsM3: AcsM3
HRM2_16600	nuoF: NAD(P)-dependent iron-only hydrogenase diaphorase component flavoprotein
HRM2_16640	metH3: methyltetrahydrofolate--corrinoid iron-sulfur protein Co-methyltransferase
HRM2_16650	cdhE: CO-methylating acetyl-CoA synthase corrinoid iron-sulfur protein large subunit precursor
HRM2_16660	cdhC: CO-methylating acetyl-CoA synthase precursor
HRM2_16670	cdhA: CdhA
HRM2_16680	hypothetical protein
HRM2_16690	cdhD: CO-methylating acetyl-CoA synthase corrinoid iron-sulfur protein small subunit precursor
HRM2_16700	fhs: Formate-tetrahydrofolate ligase (EC 6.3.4.3)
HRM2_16710	folD: methenyltetrahydrofolate cyclohydrolase (EC 3.5.4.9)/5,10-methylenetetrahydrofolate dehydrogenase (NADP+) (EC 1.5.1.5)
HRM2_16720	fchA: FchA
HRM2_16760	acsF: AcsF
HRM2_16770	sucD3: SucD3
HRM2_16820	rplY: LSU ribosomal protein L25P
HRM2_16900	FAD-dependent oxidoreductase (4Fe-4S ferredoxin cluster binding protein)
HRM2_16920	ppaC: PpaC
HRM2_17050	adk: Adenylate kinase (EC 2.7.4.3)
HRM2_17060	rho2: transcription termination factor Rho
HRM2_17100	rpsB: SSU ribosomal protein S2P
HRM2_17110	tsf: translation elongation factor Ts (EF-Ts)
HRM2_17130	frr: ribosome recycling factor
HRM2_17430	purA: Adenylosuccinate synthetase (EC 6.3.4.4)
HRM2_17550	phage shock protein A (PspA) family protein
HRM2_17560	hypothetical protein
HRM2_17620	predicted ABC-type molybdate/tungstate transporter, periplasmic substrate binding protein
HRM2_17670	mltD1: MltD1
HRM2_17760	putative seryl-tRNA synthetase (Serine--tRNA ligase) (SerRS)
HRM2_17980	putative plasmin-sensitive surface protein (Pls family protein)
HRM2_18010	hypothetical protein
HRM2_18280	msbA1: MsbA1
HRM2_18610	rplI: LSU ribosomal protein L9P
HRM2_18630	rpsR: SSU ribosomal protein S18P
HRM2_18640	rpsF: SSU ribosomal protein S6P
HRM2_18690	degP: DegP
HRM2_18710	ppiD1: PpiD1
HRM2_18900	hypothetical protein
HRM2_18940	molybdopterin oxidoreductase, molybdopterin-binding subunit
HRM2_18950	molybdopterin oxidoreductase, iron-sulfur cluster-binding subunit
HRM2_18960	molybdopterin oxidoreductase, transmembrane subunit
HRM2_19570	tetratricopeptide repeat protein (TPR family protein)
HRM2_19710	hypothetical protein
HRM2_20280	tetratricopeptide (TPR) domain protein
HRM2_20350	glnH2: amino acid ABC transporter substrate-binding protein, PAAT family (TC 3.A.1.3.-)
HRM2_20470	hemL: HemL
HRM2_20930	TRAP-type transporter, periplasmic solute binding receptor (TAXI family protein)
HRM2_20960	leuA2: 2-isopropylmalate synthase (EC 2.3.3.13)
HRM2_20980	ilvH: acetolactate synthase, small subunit (EC 2.2.1.6)
HRM2_20990	ilvG: acetolactate synthase, large subunit (EC 2.2.1.6)
HRM2_21000	ilvD2: dihydroxyacid dehydratase (EC 4.2.1.9)
HRM2_21020	plasmid segregation actin-type ATPase ParM
HRM2_21070	ilvC: ketol-acid reductoisomerase (EC 1.1.1.86)
HRM2_21260	hypothetical protein
HRM2_21280	livJ3: amino acid/amide ABC transporter substrate-binding protein, HAAT family (TC 3.A.1.4.-)
HRM2_21300	livM3: amino acid/amide ABC transporter membrane protein 2 HAAT family (TC 3.A.1.4.-)
HRM2_21500	dctP4: DctP4
HRM2_21680	hypothetical protein
HRM2_21730	cstA: CstA
HRM2_21790	hypothetical protein
HRM2_22000	ABC-type transporter involved in resistance to organic solvents, periplasmic binding component
HRM2_22020	vacJ: VacJ
HRM2_22050	dsrC: DsrC
HRM2_22060	dsrB1: DsrB1
HRM2_22420	periplasmic chaperone for outer membrane proteins Skp
HRM2_22490	aroE1: shikimate dehydrogenase (EC 1.1.1.
HRM2_22580	lon3: ATP dependent PIM1 peptidase. Serine peptidase. MEROPS family S16
HRM2_22590	hypothetical protein
HRM2_22860	mscC4: MscC4
HRM2_22990	glnH3: amino acid ABC transporter substrate-binding protein, PAAT family (TC 3.A.1.3.-)
HRM2_23010	glnQ5: amino acid ABC transporter ATP-binding protein, PAAT family (TC 3.A.1.3.-)
HRM2_23190	cbiP: CbiP
HRM2_23230	cbiO1: CbiO1
HRM2_23240	ahcY: adenosylhomocysteinase (EC 3.3.1.1)
HRM2_23250	metK: methionine adenosyltransferase (EC 2.5.1.6)
HRM2_23460	cspB1: cold-shock DNA-binding protein family
HRM2_23740	tpxA: thiol peroxidase (atypical 2-Cys peroxiredoxin) (EC 1.11.1.5)
HRM2_23760	uspA13: UspA13
HRM2_23780	rnfD1: RnfD1
HRM2_23790	rnfG1: RnfG1
HRM2_23800	rnfE1: RnfE1
HRM2_23820	rnfB: RnfB
HRM2_23900	ACT domain protein
HRM2_23920	crtA2: CrtA2
HRM2_23950	hypothetical protein
HRM2_24010	ParA family protein
HRM2_24500	hypothetical protein
HRM2_24660	uspA2: UspA2
HRM2_24720	hypothetical protein
HRM2_24770	rpsA2: SSU ribosomal protein S1P
HRM2_24800	guaB: inosine-5'-monophosphate dehydrogenase (EC 1.1.1.205)
HRM2_24820	osmY: OsmY
HRM2_24860	hypothetical protein
HRM2_24940	hypothetical protein
HRM2_25040	livG4: amino acid/amide ABC transporter ATP-binding protein 1 HAAT family (TC 3.A.1.4.-)
HRM2_25070	livK1: amino acid/amide ABC transporter substrate-binding protein, HAAT family (TC 3.A.1.4.-)
HRM2_25120	fabH2: FabH2
HRM2_25550	hypothetical protein
HRM2_25570	gumC2: GumC2
HRM2_25640	putative cold-shock inducible membrane protein
HRM2_25700	fusA3: translation elongation factor 2 (EF-2/EF-G)
HRM2_25770	purC: phosphoribosylaminoimidazole-succinocarboxamide synthase (EC 6.3.2.6)
HRM2_25780	putative WD-40 repeat protein
HRM2_25790	tmcC1: TmcC1
HRM2_25800	tmcB1: TmcB1
HRM2_25820	two-component response receiver and regulator protein
HRM2_26710	putative TRAP-type transporter, periplasmic component (TAXI family protein)
HRM2_26720	iron sulfur cluster binding protein (4Fe-4S ferredoxin family protein)
HRM2_26840	pyrG: CTP synthase (EC 6.3.4.2)
HRM2_26850	eno: enolase (EC 4.2.1.11)
HRM2_26990	def: peptide deformylase (EC 3.5.1.88)
HRM2_27050	CBS domain family protein
HRM2_27170	rpsT: SSU ribosomal protein S20P
HRM2_27180	hypothetical protein
HRM2_27190	leuS: leucyl-tRNA synthetase (EC 6.1.1.4)
HRM2_27220	protein translocase subunit yajC
HRM2_27230	secD: SecD
HRM2_27240	secF: protein translocase subunit secF
HRM2_27280	ompA2: OmpA2
HRM2_27330	alaS1: alanyl-tRNA synthetase (EC 6.1.1.7)
HRM2_27370	pepT: PepT
HRM2_27510	talC: TalC
HRM2_27640	putative lipoprotein
HRM2_27700	putative fimbrial protein PilA precursor
HRM2_27880	smpA: SSU ribosomal protein S30P/sigma 54 modulation protein
HRM2_27920	gap4: Gap4
HRM2_27930	tpi: triosephosphate isomerase (EC 5.3.1.1)
HRM2_27940	secG: protein translocase subunit secG
HRM2_27990	hemB: porphobilinogen synthase (EC 4.2.1.24)
HRM2_28310	lldP: LldP
HRM2_28400	hypothetical protein
HRM2_28720	acsA1: acetyl-coenzyme A synthetase (EC 6.2.1.1)
HRM2_28730	acsA2: propionyl-CoA synthetase (EC 6.2.1.17)
HRM2_28740	oxlT: OxlT
HRM2_28830	acuB2: AcuB2
HRM2_29100	rbr3: Rbr3
HRM2_29180	asd: aspartate semialdehyde dehydrogenase (EC 1.2.1.11)
HRM2_29250	ABC-type nitrate/sulfonate/bicarbonate transport systems, periplasmic binding component
HRM2_29540	transcriptional regulator, TetR family
HRM2_29720	hypothetical protein
HRM2_30050	hypothetical protein
HRM2_30240	gspG2: type II secretion system protein G (GspG)
HRM2_30380	psd: Psd
HRM2_30430	hbp: Hbp
HRM2_30460	rpsI: SSU ribosomal protein S9P
HRM2_30540	putative aspartyl/asparaginyl beta-hydroxylase (Aspartate beta-hydroxylase) (Peptide-aspartate beta-dioxygenase)
HRM2_30550	pal: Pal
HRM2_30580	tolR: Cell division and transport-associated protein TolR (TC 2.C.1.2.1)
HRM2_30600	groEL: GroEL
HRM2_30610	groES: GroES
HRM2_30650	hflC: protease FtsH subunit HflC
HRM2_30660	hflK: protease FtsH subunit HflK
HRM2_30710	ftn: Ftn
HRM2_30740	glcD4: GlcD4
HRM2_30750	putative fusion protein GlcF/heterodisulfide reductase HdrA
HRM2_30760	hypothetical protein
HRM2_30770	putative fusion protein, heterodisulfide reductase (HdrA) / F420-non-reducing hydrogenase (MvhD)
HRM2_30780	putative fusion protein, heterodisulfide reductase (HdrA) / ferredoxin (iron-sulfur-binding protein)
HRM2_30790	metF2: 5,10-methylenetetrahydrofolate reductase (ferredoxin) (EC 1.5.7.1)
HRM2_30800	putative zinc-finger protein
HRM2_30820	predicted two-component response regulator
HRM2_30960	rplS: LSU ribosomal protein L19P
HRM2_31010	rpsP: SSU ribosomal protein S16P
HRM2_31120	hypothetical protein
HRM2_31130	acd10: Acd10
HRM2_31180	sat2: sulfate adenylyltransferase (EC 2.7.7.4)
HRM2_31220	putative metallo-beta-lactamase family protein
HRM2_31240	ribH: 6,7-dimethyl-8-ribityllumazine synthase (EC 2.5.1.78)
HRM2_31250	ribAB: GTP cyclohydrolase II (EC 3.5.4.25)/3,4-dihydroxy-2-butanone 4-phosphate synthase (EC 4.1.99.12)
HRM2_31300	glyA: GlyA
HRM2_31340	gltX: glutamyl-tRNA synthetase (EC 6.1.1.17)
HRM2_31360	hypB: Hydrogenase nickel incorporation protein HypB
HRM2_31450	hypothetical protein
HRM2_31470	hypothetical protein
HRM2_31560	hypothetical protein
HRM2_31640	hmeC: putative sulfite reductase-associated electron transfer protein DsrM
HRM2_31650	hmeD: putative sulfite reductase-associated electron transfer protein DsrK
HRM2_31670	hmeE2: putative sulfite reductase-associated electron transfer protein DsrO
HRM2_31680	hmeB: putative sulfite reductase-associated electron transfer protein DsrP
HRM2_31710	rpmA: LSU ribosomal protein L27P
HRM2_31790	hypothetical protein
HRM2_31800	pcb: Pcb
HRM2_31820	pccB: PccB
HRM2_32070	rnfC2: RnfC2
HRM2_32080	rnfD2: RnfD2
HRM2_32090	rnfG2: RnfG2
HRM2_32120	putative NADPH-dependent glutamate synthase
HRM2_32130	putative cAMP-dependent protein kinase, regulatory subunit
HRM2_32190	putative ATPase
HRM2_32400	fumA: fumarase, class I, homodimeric (EC 4.2.1.2)
HRM2_32410	sdhB: succinate dehydrogenase subunit B (EC 1.3.5.1)
HRM2_32420	sdhA: SdhA
HRM2_32430	sdhC: succinate dehydrogenase subunit C (EC 1.3.5.1)
HRM2_32440	sucD2: succinyl-CoA synthetase (ADP-forming) alpha subunit (EC 6.2.1.5)
HRM2_32450	sucC1: succinyl-CoA synthetase (ADP-forming) beta subunit (EC 6.2.1.5)
HRM2_32470	sbm: methylmalonyl-CoA mutase (EC 5.4.99.2)
HRM2_32480	methylmalonyl-CoA epimerase (EC 5.1.99.1)
HRM2_32560	tungstate/molybdate binding protein
HRM2_32590	predicted ABC-type transport system, membrane protein
HRM2_32720	nox1: Nox1
HRM2_32840	hypothetical protein
HRM2_33050	purH1: PurH1
HRM2_33060	purH2: PurH2
HRM2_33470	predicted assimilatory-type nitrite/sulfite reductase
HRM2_34770	putative flavodoxin family protein
HRM2_34940	ABC-type spermidine/putrescine transport system, periplasmic substrate-binding component
HRM2_35020	TRAP-type C4-dicarboxylate transport system, periplasmic component
HRM2_35130	metal dependent phosphohydrolase
HRM2_35160	atpC2: ATP synthase F1 subcomplex epsilon subunit
HRM2_35170	atpD2: ATP synthase F1 subcomplex beta subunit
HRM2_35180	atpG2: ATP synthase F1 subcomplex gamma subunit
HRM2_35190	atpA2: ATP synthase F1 subcomplex alpha subunit
HRM2_35200	atpH: ATP synthase F1 subcomplex delta subunit
HRM2_35210	atpF2: AtpF2
HRM2_35220	atpF3: AtpF3
HRM2_35270	mreB: rod shape-determining protein MreB
HRM2_35300	mnhD1: sodium/proton antiporter, NhaD family (TC 2.A.62)
HRM2_35380	mnhB: multisubunit sodium/proton antiporter, MrpB subunit (TC 2.A.63.1)
HRM2_35400	mnhF: multisubunit sodium/proton antiporter, MrpF subunit (TC 2.A.63.1)
HRM2_35490	serC: phosphoserine aminotransferase apoenzyme (EC 2.6.1.52)
HRM2_35500	serA1: D-3-phosphoglycerate dehydrogenase (EC 1.1.1.95)
HRM2_35650	etfA2: electron transfer flavoprotein alpha subunit apoprotein
HRM2_35660	etfB2: electron transfer flavoprotein beta subunit
HRM2_35670	hdrF3: HdrF3
HRM2_35710	flgM: anti-sigma-28 factor, FlgM family
HRM2_35780	metal dependent phosphohydrolase
HRM2_35820	hypothetical protein
HRM2_35830	putative metallo-beta-lactamase superfamily protein
HRM2_35870	lysC: aspartate kinase (EC 2.7.2.4)
HRM2_35950	hemC: hydroxymethylbilane synthase (EC 2.5.1.61)
HRM2_35990	rplQ: LSU ribosomal protein L17P
HRM2_36000	rpoA: DNA-directed RNA polymerase subunit alpha (EC 2.7.7.6)
HRM2_36010	rpsD: SSU ribosomal protein S4P
HRM2_36030	rpsM: RpsM
HRM2_36060	secY: protein translocase subunit secY/sec61 alpha
HRM2_36070	rplO: LSU ribosomal protein L15P
HRM2_36080	rpmD: LSU ribosomal protein L30P
HRM2_36090	rpsE: SSU ribosomal protein S5P
HRM2_36100	rplR: LSU ribosomal protein L18P
HRM2_36130	rpsN: SSU ribosomal protein S14P
HRM2_36140	rplE: RplE
HRM2_36160	rplN: LSU ribosomal protein L14P
HRM2_36170	rpsQ: RpsQ
HRM2_36190	rplP: LSU ribosomal protein L16P
HRM2_36200	rpsC: SSU ribosomal protein S3P
HRM2_36210	rplV: LSU ribosomal protein L22P
HRM2_36230	rplB: RplB
HRM2_36240	rplW: LSU ribosomal protein L23P
HRM2_36250	rplD: LSU ribosomal protein L4P
HRM2_36260	rplC: LSU ribosomal protein L3P
HRM2_36270	rpsJ: SSU ribosomal protein S10P
HRM2_36280	tufA: translation elongation factor 1A (EF-1A/EF-Tu)
HRM2_36290	rpsG: SSU ribosomal protein S7P
HRM2_36300	rpsL: SSU ribosomal protein S12P
HRM2_36310	rpoC: DNA-directed RNA polymerase subunit beta' (EC 2.7.7.6)
HRM2_36320	rpoB: DNA-directed RNA polymerase subunit beta (EC 2.7.7.6)
HRM2_36330	rplL: LSU ribosomal protein L12P
HRM2_36340	rplJ: LSU ribosomal protein L10P
HRM2_36350	rplA: LSU ribosomal protein L1P
HRM2_36360	rplK: LSU ribosomal protein L11P
HRM2_36380	secE: SecE
HRM2_36410	tuf: translation elongation factor 1A (EF-1A/EF-Tu)
HRM2_36610	atoB3: acetyl-CoA acetyltransferase (EC 2.3.1.9)
HRM2_36680	motA3: MotA3
HRM2_36880	putative flagellin
HRM2_37510	hypothetical protein
HRM2_37520	ompF: OmpF
HRM2_37640	hdrD4: HdrD4
HRM2_38320	acsA3: AcsA3
HRM2_38340	uspA4: UspA4
HRM2_38430	corA2: CorA2
HRM2_38520	biotin-requiring enzyme (barrel sandwich hybrid superfamily)
HRM2_39090	ahpC: 1-Cys peroxiredoxin (EC 1.11.1.15)
HRM2_39850	mcp: Mcp
HRM2_40280	hypothetical protein
HRM2_40290	Na(+)-dependent di-and tricarboxylate transporter/sulfate-sodium-cotransporter
HRM2_40310	sigma-54 dependent two component transcriptional regulator (Fis family protein)
HRM2_40360	sulP3: SulP3
HRM2_40590	uppP: Undecaprenyl-diphosphatase (EC 3.6.1.27)
HRM2_40720	cydA2: cytochrome bd-I ubiquinol oxidase subunit 1 apoprotein (EC 1.10.3.10)
HRM2_40760	hypothetical protein
HRM2_41010	cdh1: Cdh1
HRM2_41020	predicted rubrerythrin Rbr
HRM2_41160	pckG: PckG
HRM2_41340	hypothetical protein
HRM2_41560	hypothetical protein
HRM2_41610	hypothetical protein
HRM2_41640	caiD1: short chain enoyl-CoA hydratase (EC 4.2.1.17)/Enoyl-CoA hydratase (EC 4.2.1.17)
HRM2_41850	hypothetical protein
HRM2_41910	hypothetical protein
HRM2_41990	hypothetical protein
HRM2_42000	dfx: Dfx
HRM2_42010	rbr4: Rbr4
HRM2_42240	ppiB2: PpiB1
HRM2_42300	beta-lactamase-like:RNA-metabolising metallo-beta-lactamase
HRM2_42340	tatB: TatB
HRM2_42350	tatC: TatC
HRM2_42360	cytochrome c, class III family protein
HRM2_42380	dsrD: DsrD
HRM2_42390	dsrB2: dissimilatory sulfite reductase beta subunit (EC 1.8.99.1)
HRM2_42400	dsrA2: dissimilatory sulfite reductase alpha subunit (EC 1.8.99.1)
HRM2_42430	hypothetical protein
HRM2_42460	hypothetical protein
HRM2_42470	hypothetical protein
HRM2_42670	asmA: AsmA
HRM2_42720	feoB2: FeoB2
HRM2_42840	dctP9: DctP9
HRM2_42920	hypothetical protein
HRM2_43370	phospholipid-binding protein, PBP family
HRM2_43390	4Fe-4S iron-sulfur binding protein (ferredoxin)
HRM2_43440	cdh2: Ni-dependent carbon monoxide dehydrogenase precursor
HRM2_43460	hgdC2: HgdC2
HRM2_43650	gltI: amino acid ABC transporter substrate-binding protein, PAAT family (TC 3.A.1.3.-)
HRM2_43810	lemA family protein
HRM2_43830	putative ferredoxin
HRM2_44170	ABC-type dipeptide transport system
HRM2_44830	hypothetical protein
HRM2_44840	hypothetical protein
HRM2_44910	Outer membrane protein
HRM2_44930	ywkC: YwkC
HRM2_45090	hypothetical protein
HRM2_45450	potD: PotD
HRM2_45570	ABC-type zinc transport system, periplasmic binding protein
HRM2_45710	hypothetical protein
HRM2_46200	putative uridylate kinase
HRM2_46440	amino acid ABC transporter substrate-binding protein, PAAT family (TC 3.A.1.3.-)
HRM2_46640	TRAP-type C4-dicarboxylate transport system periplasmic component
HRM2_46820	rhodanese-like domain protein
HRM2_46870	metal-binding protein
HRM2_46890	hypothetical protein
HRM2_47320	iron transport periplasmic binding protein
HRM2_47450	secretion protein, HlyD family
HRM2_47540	outer membrane receptor protein
HRM2_48120	htpG: HtpG
HRM2_48140	tkt1: Tkt1
HRM2_48410	fadB: FadB
HRM2_48420	fadA: FadA
HRM2_48580	hypothetical protein
HRM2_49170	single-strand binding protein
HRM2_49190	acd17: Acd17
HRM2_49200	dppA4: DppA4
HRM2_49220	dppC3: DppC3
HRM2_49320	hypothetical protein
HRM2_49430	porA4: PorA4
HRM2_p00500	hypothetical protein
HRM2_p00700	hypothetical protein
