# Supplementary material for: Key role of Desulfobacteraceae in C/S cycles of marine sediments is based on congeneric catabolic-regulatory networks
Source: Sci Adv. 2025 Mar 7;11(10):eads5631. doi: 10.1126/sciadv.ads5631 (PMC11887813; doi:10.1126/sciadv.ads5631)
Supplement: Supplementary file 3 — Auxiliary Reference List [file sciadv.ads5631_auxiliary_reference_list.zip]

Archive with 1 entries (1 files):
- sciadv.ads5631_auxiliary_reference_list.xlsx
