# Supplementary material for: Key role of Desulfobacteraceae in C/S cycles of marine sediments is based on congeneric catabolic-regulatory networks
Source: Sci Adv. 2025 Mar 7;11(10):eads5631. doi: 10.1126/sciadv.ads5631 (PMC11887813; doi:10.1126/sciadv.ads5631)
Supplement: Supplementary file 3 — Auxiliary Reference List [file sciadv.ads5631_auxiliary_reference_list.zip › sciadv.ads5631_auxiliary_reference_list.xlsx]

## Sheet: Tabelle1
Reference No	Reference
101	S. S. Venceslau, R. R. Lino, I. A. C. Pereira, The Qrc membrane complex, related to the alternative complex III, is a menaquinone reductase involved in sulfate respiration. J Biol Chem 285, 22772-22781 (2010).
102	K. L. Keller, B. J. Rapp-Giles, E. S. Semkiw, I. Porat, S. D. Brown, J. D. Wall, New model for electron flow for sulfate reduction in Desulfovibrio alaskensis G20. Appl Environ Microbiol 80, 855-868 (2014).
103	S. S. Venceslau, D. Matos, I. A. Pereira, EPR characterization of the new Qrc complex from sulfate reducing bacteria and its ability to form a supercomplex with hydrogenase and TpIc3. FEBS Lett 585, 2177-2181 (2011).
104	I. A. Pereira, I. Pacheco, M. Y. Liu, J. Legall, A. V. Xavier, M. Teixeira, Multiheme cytochromes from the sulfur-reducing bacterium Desulfuromonas acetoxidans. Eur J Biochem 248, 323-328 (1997).
105	E. Biegel, S. Schmidt, J. M. González, V. Müller, Biochemistry, evolution and physiological function of the Rnf complex, a novel ion-motive electron transport complex in prokaryotes. Cell Mol Life Sci 68, 613-634 (2011).
106	L. Wöhlbrand, H. S. Ruppersberg, C. Feenders, B. Blasius, H. P. Braun, R. Rabus, Analysis of membrane protein complexes of the marine sulfate reducer Desulfobacula toluolica Tol2 by 1D Blue Native-PAGE complexome profiling and 2D Blue Native-/SDS-PAGE. Proteomics 16, (2016).
107	I. A. C. Pereira, A. R. Ramos, F. Grein, M. C. Marques, S. M. da Silva, S. S. Venceslau, A comparative genomic analysis of energy metabolism in sulfate-reducing bacteria and archaea. Frontiers in Microbiology 2, 69 (2011).
108	X. Li, Q. Luo, N. Q. Wofford, K. L. Keller, M. J. McInerney, J. D. Wall, L. R. Krumholz, A molybdopterin oxidoreductase is involved in H2 oxidation in Desulfovibrio desulfuricans G20. J Bacteriol 191, 2675-2682 (2009).
109	M. N. Price, J. Ray, K. M. Wetmore, J. V. Kuehl, S. Bauer, A. M. Deutschbauer, A. P. Arkin, The genetic basis of energy conservation in the sulfate-reducing bacterium Desulfovibrio alaskensis G20. Front Microbiol 5, 577 (2014).
110	B. Meyer, J. V. Kuehl, M. N. Price, J. Ray, A. M. Deutschbauer, A. P. Arkin, D. A. Stahl, The energy-conserving electron transfer system used by Desulfovibrio alaskensis strain G20 during pyruvate fermentation involves reduction of endogenously formed fumarate and cytoplasmic and membrane-bound complexes, Hdr-Flox and Rnf. Environ Microbiol 16, 3463-3486 (2014).
111	A. Dereeper, V. Guignon, G. Blanc, S. Audic, S. Buffet, F. Chevenet, J. F. Dufayard, S. Guindon, V. Lefort, M. Lescot, J. M. Claverie, O. Gascuel, Phylogeny.fr: robust phylogenetic analysis for the non-specialist. Nucleic Acids Res 36, W465-469 (2008).
112	Y. Higashioka, H. Kojima, M. Fukui, Isolation and characterization of novel sulfate-reducing bacterium capable of anaerobic degradation of p-xylene. Microbes Environ 27, 273-277 (2012).
113	M. Watanabe, Y. Higashioka, H. Kojima, M. Fukui, Proposal of Desulfosarcina ovata subsp. sediminis subsp. nov., a novel toluene-degrading sulfate-reducing bacterium isolated from tidal flat sediment of Tokyo Bay. Syst Appl Microbiol 43, 126109 (2020).
114	Y. Higashioka, H. Kojima, M. Fukui, Temperature-dependent differences in community structure of bacteria involved in degradation of petroleum hydrocarbons under sulfate-reducing conditions. J Appl Microbiol 110, 314-322 (2011).
115	G. Harms, K. Zengler, R. Rabus, F. Aeckersberg, D. Minz, R. Rossello-Mora, F. Widdel, Anaerobic oxidation of o-xylene, m-xylene, and homologous alkylbenzenes by new types of sulfate-reducing bacteria. Appl Environ Microbiol 65, 999-1004 (1999).
116	T. J. Lyimo, A. Pol, H. R. Harhangi, M. S. Jetten, H. J. Op den Camp, Anaerobic oxidation of dimethylsulfide and methanethiol in mangrove sediments is dominated by sulfate-reducing bacteria. FEMS Microbiol Ecol 70, 483-492 (2009).
117	O. Kniemeyer, F. Musat, S. M. Sievert, K. Knittel, H. Wilkes, M. Blumenberg, W. Michaelis, A. Classen, C. Bolm, S. B. Joye, F. Widdel, Anaerobic oxidation of short-chain hydrocarbons by marine sulphate-reducing bacteria. Nature 449, 898-901 (2007).
118	S. Sievert, Sequencing the genome of strain BuS5, a highly specialized and novel sulfate-reducing bacterium being able to degrade propane and butane under anaerobic conditions. Joint Genome Institute, (2010).
119	C. Joulian, N. B. Ramsing, K. Ingvorsen, Congruent phylogenies of most common small-subunit rRNA and dissimilatory sulfite reductase gene sequences retrieved from estuarine sediments. Appl Environ Microbiol 67, 3314-3318 (2001).
120	Y. Higashioka, H. Kojima, T. Nakagawa, S. Sato, M. Fukui, A novel n-alkane-degrading bacterium as a minor member of p-xylene-degrading sulfate-reducing consortium. Biodegradation 20, 383-390 (2009).
121	A. Galushko, E. P. Rozanova, Desulfobacterium cetonicum sp. nov.: A sulfate-reducing bacterium which oxidizes fatty acids and ketones. Microbiology 60, 742-746 (1991).
122	H. Platen, A. Temmes, B. Schink, Anaerobic degradation of acetone by Desulfococcus biacutus spec. nov. Arch Microbiol 154, 355-361 (1990).
123	S. Schnell, F. Bak, N. Pfennig, Anaerobic degradation of aniline and dihydroxybenzenes by newly isolated sulfate-reducing bacteria and description of Desulfobacterium anilini. Arch Microbiol 152, 556-563 (1989).
124	O. Drzyzga, A. Schmidt, K. Blotevogel, Cometabolic transformation and cleavage of nitrodiphenylamines by three newly isolated sulfate-reducing bacterial strains. Appl Environ Microbiol 62, 1710-1716 (1996).
125	R. Rabus, R. Nordhaus, W. Ludwig, F. Widdel, Complete oxidation of toluene under strictly anoxic conditions by a new sulfate-reducing bacterium. Appl Environ Microbiol 59, 1444–1451 (1993).
126	F. Bak, F. Widdel, Anaerobic degradation of phenol and phenol derivates by Desulfobacterium phenolicum sp. nov. Arch Microbiol 146, 177-180 (1986).
127	E. Collins, Unraveling the genetic basis of an ancient geochemical biomarker. Joint Genome Institute, (2011).
128	K. Brysch, C. Schneider, G. Fuchs, F. Widdel, Lithoautotrophic growth of sulfate-reducing bacteria, and description of Desulfobacterium autotrophicum gen. nov., sp. nov. Arch Microbiol 148, 264-274 (1987).
129	A. W. Strittmatter, H. Liesegang, R. Rabus, I. Decker, J. Amann, S. Andres, A. Henne, W. F. Fricke, R. Martinez-Arias, D. Bartels, A. Goesmann, L. Krause, A. Puhler, H. P. Klenk, M. Richter, M. Schuler, F. O. Glockner, A. Meyerdierks, G. Gottschalk, R. Amann, Genome sequence of Desulfobacterium autotrophicum HRM2, a marine sulfate reducer oxidizing organic carbon completely to carbon dioxide. Env…
130	R. Szewzyk, N. Pfennig, Complete oxidation of catechol by the strictly anaerobic sulfate-reducing Desulfobacterium catecholicum sp. nov. Arch Microbiol 147, 163-168 (1987).
131	F. Bak, F. Widdel, Anaerobic degradation of indolic compounds by sulfate-reducing enrichment cultures, and description of Desulfobacterium indolicum gen. nov., sp. nov. Arch Microbiol 146, 170-176 (1986).
132	D. Imhoff-Stuckle, N. Pfennig, Isolation and characterization of a nicotinic acid-degrading sulfate-reducing bacterium, Desulfococcus niacini sp. nov. Arch Microbiol 136, 194-198 (1983).
133	Y. B. Ahn, J. C. Chae, G. J. Zylstra, M. M. Haggblom, Degradation of phenol via phenylphosphate and carboxylation to 4-hydroxybenzoate by a newly isolated strain of the sulfate-reducing bacterium Desulfobacterium anilini. Appl Environ Microbiol 75, 4248-4253 (2009).
134	K. Sahm, C. Knoblauch, R. Amann, Phylogenetic affiliation and quantification of psychrophilic sulfate-reducing isolates in marine Arctic sediments. Appl Environ Microbiol 65, 3976-3981 (1999).
135	S. Schnell, B. Schink, Anaerobic degradation of 3-aminobenzoate by a newly isolated sulfate reducer and a methanogenic enrichment culture. Arch Microbiol 158, 328-334 (1992).
136	C. C. Gilmour, M. E. Leavitt, M. P. Shiaris, Evidence against incorporation of exogenous thymidine by sulfate-reducing bacteria. Limnol Oceanogr 35, 1401-1409 (1990).
137	M. Fukui, A. Teske, B. Aßmus, G. Muyzer, F. Widdel, Physiology, phylogenetic relationships, and ecology of filamentous sulfate-reducing bacteria (genus Desulfonema). Arch Microbiol 172, 193-203 (1999).
138	M. Watanabe, H. Kojima, K. Umezawa, M. Fukui, Genomic characteristics of Desulfonema ishimotonii Tokyo 01T implying horizontal gene transfer among phylogenetically dispersed filamentous gliding bacteria. Front Microbiol 10, 227 (2019).
139	F. Widdel, Methods for enrichment and pure culture isolation of filamentous gliding sulfate-reducing bacteria. Arch Microbiol 134, 282-285 (1983).
140	F. Widdel, G.-W. Kohring, F. Mayer, Studies on dissimilatory sulfate-reducing bacteria that decompose fatty acids. Arch Microbiol 134, 286-294 (1983).
141	X. P. Guo, D. P. Lu, Z. S. Niu, J. N. Feng, Y. R. Chen, F. Y. Tou, M. Liu, Y. Yang, Bacterial community structure in response to environmental impacts in the intertidal sediments along the Yangtze Estuary, China. Mar Pollut Bull 126, 141-149 (2018).
142	R. Kevorkian, J. T. Bird, A. Shumaker, K. G. Lloyd, Estimating population turnover rates by relative quantification methods reveals microbial dynamics in marine sediment. Appl Environ Microbiol 84, (2018).
143	M. M. Valkanas, N. J. Trun, A seasonal study of a passive abandoned coalmine drainage remediation system reveals three distinct zones of contaminant levels and microbial communities. Microbiologyopen, e00585 (2018).
144	J. T. Wang, L. Zhang, Y. Kang, G. Chen, F. Jiang, Long-term feeding of elemental sulfur alters microbial community structure and eliminates mercury methylation potential in sulfate-reducing bacteria abundant activated sludge. Environ Sci Technol 52, 4746-4753 (2018).
145	S. Dyksma, P. Pjevac, K. Ovanesov, M. Mussmann, Evidence for H2 consumption by uncultured Desulfobacterales in coastal sediments. Environ Microbiol 20, 450-461 (2018).
146	Y. Colin, M. Goñi-Urriza, C. Gassie, E. Carlier, M. Monperrus, R. Guyoneaud, Distribution of sulfate-reducing communities from estuarine to marine bay waters. Microb Ecol 73, 39-49 (2017).
147	J. Cui, X. Chen, M. Nie, S. Fang, B. Tang, Z. Quan, B. Li, C. Fang, Effects of Spartina alterniflora invasion on the abundance, diversity, and community structure of sulfate reducing bacteria along a successional gradient of coastal salt marshes in China. Wetlands 37, 221-232 (2017).
148	P. Dalcin Martins, D. W. Hoyt, S. Bansal, C. T. Mills, M. Tfaily, B. A. Tangen, R. G. Finocchiaro, M. D. Johnston, B. C. McAdams, M. J. Solensky, G. J. Smith, Y. P. Chin, M. J. Wilkins, Abundant carbon substrates drive extremely high sulfate reduction rates and methane fluxes in Prairie Pothole Wetlands. Glob Chang Biol 23, 3107-3120 (2017).
149	A. de Carlos, N. Martínez-Carreño, D. Barros-García, J. R. Luis, S. García-Gil, Geochemical and microbial context of the gassy sediments in the Ría de Vigo (NW of Spain). Mar Geol 385, 1-12 (2017).
150	Y. A. Lipsewers, D. Vasquez-Cardenas, D. Seitaj, R. Schauer, S. Hidalgo-Martinez, J. S. Sinninghe Damsté, F. J. R. Meysman, L. Villanueva, H. T. S. Boschker, Impact of seasonal hypoxia on activity and community structure of chemolithoautotrophic bacteria in a coastal sediment. Appl Environ Microbiol 83, (2017).
151	A. M. Motlagh, A. S. Bhattacharjee, F. H. Coutinho, B. E. Dutilh, S. R. Casjens, R. K. Goel, Insights of phage-host interaction in hypersaline ecosystem through metagenomics analyses. Front Microbiol 8, 352 (2017).
152	S. S. O'Reilly, G. Mariotti, A. R. Winter, S. A. Newman, E. D. Matys, F. McDermott, S. B. Pruss, T. Bosak, R. E. Summons, V. Klepac-Ceraj, Molecular biosignatures reveal common benthic microbial sources of organic matter in ooids and grapestones from Pigeon Cay, The Bahamas. Geobiology 15, 112-130 (2017).
153	C. Wang, S. Liu, Y. Zhang, B. Liu, L. Zeng, F. He, Q. Zhou, Z. Wu, Effects of planted versus naturally growing Vallisneria natans on the sediment microbial community in West Lake, China. Microb Ecol 74, 278-288 (2017).
154	P. Zhang, Z. He, J. D. Van Nostrand, Y. Qin, Y. Deng, L. Wu, Q. Tu, J. Wang, C. W. Schadt, W. F. M, T. C. Hazen, A. P. Arkin, D. A. Stahl, J. Zhou, Dynamic succession of groundwater sulfate-reducing communities during prolonged reduction of uranium in a contaminated aquifer. Environ Sci Technol 51, 3609-3620 (2017).
155	S. Al-Amoudi, R. Razali, M. Essack, M. S. Amini, S. Bougouffa, J. A. Archer, F. F. Lafi, V. B. Bajic, Metagenomics as a preliminary screen for antimicrobial bioprospecting. Gene 594, 248-258 (2016).
156	M. Bueche, P. Junier, Effect of organic carbon and metal accumulation on the bacterial communities in sulphidogenic sediments. Environ Sci Pollut Res Int 23, 10443-10456 (2016).
157	F. J. Coelho, D. F. Cleary, R. Costa, M. Ferreira, A. R. Polónia, A. M. Silva, M. M. Simões, V. Oliveira, N. C. Gomes, Multitaxon activity profiling reveals differential microbial response to reduced seawater pH and oil pollution. Mol Ecol 25, 4645-4659 (2016).
158	C. Cúcio, A. H. Engelen, R. Costa, G. Muyzer, Rhizosphere microbiomes of european + seagrasses are selected by the plant, but are not species specific. Front Microbiol 7, 440 (2016).
159	A. E. Dekas, S. A. Connon, G. L. Chadwick, E. Trembath-Reichert, V. J. Orphan, Activity and interactions of methane seep microorganisms assessed by parallel transcription and FISH-NanoSIMS analyses. ISME J 10, 678-692 (2016).
160	R. Hatzenpichler, S. A. Connon, D. Goudeau, R. R. Malmstrom, T. Woyke, V. J. Orphan, Visualizing in situ translational activity for identifying and sorting slow-growing archaeal-bacterial consortia. Proc Natl Acad Sci U S A 113, E4069-4078 (2016).
161	Y. A. Lipsewers, E. C. Hopmans, F. J. Meysman, J. S. Sinninghe Damsté, L. Villanueva, Abundance and diversity of denitrifying and anammox bacteria in seasonally hypoxic and sulfidic sediments of the saline lake Grevelingen. Front Microbiol 7, 1661 (2016).
162	R. S. Musenze, L. Fan, A. Grinham, U. Werner, D. Gale, J. Udy, Z. Yuan, Methane dynamics in subtropical freshwater reservoirs and the mediating microbial communities. Biogeochemistry 128, 233-255 (2016).
163	C. Reyes, O. Dellwig, K. Dähnke, M. Gehre, B. E. Noriega-Ortega, M. E. Böttcher, P. Meister, M. W. Friedrich, Bacterial communities potentially involved in iron-cycling in Baltic Sea and North Sea sediments revealed by pyrosequencing. FEMS Microbiol Ecol 92, fiw054 (2016).
164	C. X. She, Z. C. Zhang, H. Cadillo-Quiroz, C. Tong, Factors regulating community composition of methanogens and sulfate-reducing bacteria in brackish marsh sediments in the Min River estuary, southeastern China. Estuar Coast Shelf Sci 181, 27-38 (2016).
165	L. Wang, X. Huang, T. L. Zheng, Responses of bacterial and archaeal communities to nitrate stimulation after oil pollution in mangrove sediment revealed by Illumina sequencing. (2016).
166	T. Yang, K. Speare, L. McKay, B. J. MacGregor, S. B. Joye, A. Teske, Distinct bacterial communities in surficial seafloor sediments following the 2010 Deepwater Horizon blowout. Front Microbiol 7, 1384 (2016).
167	G. Wegener, V. Krukenberg, S. E. Ruff, M. Y. Kellermann, K. Knittel, Metabolic capabilities of microorganisms involved in and associated with the anaerobic oxidation of methane. Front Microbiol 7, 46 (2016).
168	R. M. Abed, S. Al-Kindi, S. Al-Kharusi, Diversity of bacterial communities along a petroleum contamination gradient in desert soils. Microb Ecol 69, 95-105 (2015).
169	R. M. Atlas, D. M. Stoeckel, S. A. Faith, A. Minard-Smith, J. R. Thorn, M. J. Benotti, Oil biodegradation and oil-degrading microbial populations in marsh sediments impacted by oil from the Deepwater Horizon well blowout. Environ Sci Technol 49, 8356-8366 (2015).
170	M. Balk, J. A. Keuskamp, H. J. Laanbroek, Potential activity, size, and structure of sulfate-reducing microbial communities in an exposed, grazed and a sheltered, non-grazed mangrove stand at the Red Sea coast. Front Microbiol 6, 1478 (2015).
171	P. Cruaud, A. Vigneron, P. Pignet, J.-C. Caprais, F. Lesongeur, L. Toffin, A. Godfroy, M.-A. Cambon-Bonavita, Microbial communities associated with benthic faunal assemblages at cold seep sediments of the Sonora Margin, Guaymas Basin. Front. Mar. Sci. 2, (2015).
172	J. Dong, L. Ding, X. Wang, Z. Chi, J. Lei, Vertical profiles of community abundance and diversity of anaerobic methanotrophic archaea (ANME) and bacteria in a simple waste landfill in north China. Appl Biochem Biotechnol 175, 2729-2740 (2015).
173	H. Koo, N. Mojib, J. P. Huang, R. J. Donahoe, A. K. Bej, Bacterial community shift in the coastal Gulf of Mexico salt-marsh sediment microcosm in vitro following exposure to the Mississippi Canyon Block 252 oil (MC252). 3 Biotech 5, 379-392 (2015).
174	V. A. Korneeva, N. V. Pimenov, A. V. Krek, T. P. Tourova, A. L. Bryukhanov, Sulfate-reducing bacterial communities in the water column of the Gdansk Deep (Baltic Sea). Mikrobiologiia 84, 250-260 (2015).
175	Y. Ma, A. Hu, C. P. Yu, Q. Yan, X. Yan, Y. Wang, F. Deng, H. Xiong, Response of microbial communities to bioturbation by artificially introducing macrobenthos to mudflat sediments for in situ bioremediation in a typical semi-enclosed bay, southeast China. Mar Pollut Bull 94, 114-122 (2015).
176	H. Na, M. A. Lever, K. U. Kjeldsen, F. Schulz, B. B. Jørgensen, Uncultured Desulfobacteraceae and crenarchaeotal group C3 incorporate 13C-acetate in coastal marine sediment. Environmental Microbiology Reports 7, 614-622 (2015).
177	A. Postec, M. Quéméneur, M. Bes, N. Mei, F. Benaïssa, C. Payri, B. Pelletier, C. Monnin, L. Guentas-Dombrowsky, B. Ollivier, E. Gérard, C. Pisapia, M. Gérard, B. Ménez, G. Erauso, Microbial diversity in a submarine carbonate edifice from the serpentinizing hydrothermal system of the Prony Bay (New Caledonia) over a 6-year period. Front Microbiol 6, 857 (2015).
178	O. N. Ruiz, L. M. Brown, R. C. Striebich, C. E. Smart, L. L. Bowen, J. S. Lee, B. J. Little, S. S. Mueller, T. S. Gunasekera, Effect of conventional and alternative fuels on a marine bacterial community and the significance to bioremediation. Energy & Fuels 30, 434-444 (2016).
179	X. Shi, K. K. Ng, X. R. Li, H. Y. Ng, Investigation of intertidal wetland sediment as a novel inoculation source for anaerobic saline wastewater treatment. Environ Sci Technol 49, 6231-6239 (2015).
180	L. Song, Y. Wang, W. Tang, Y. Lei, Bacterial community diversity in municipal waste landfill sites. Appl Microbiol Biotechnol 99, 7745-7756 (2015).
181	B. Subha, Y. C. Song, J. H. Woo, Optimization of biostimulant for bioremediation of contaminated coastal sediment by response surface methodology (RSM) and evaluation of microbial diversity by pyrosequencing. Mar Pollut Bull 98, 235-246 (2015).
182	M. Sun, T. Xiao, Z. Ning, E. Xiao, W. Sun, Microbial community analysis in rice paddy soils irrigated by acid mine drainage contaminated water. Appl Microbiol Biotechnol 99, 2911-2922 (2015).
183	L. A. Warren, K. E. Kendra, A. L. Brady, G. F. Slater, Sulfur biogeochemistry of an oil sands composite tailings deposit. Front Microbiol 6, 1533 (2015).
184	H. L. Wong, D. L. Smith, P. T. Visscher, B. P. Burns, Niche differentiation of bacterial communities at a millimeter scale in Shark Bay microbial mats. Sci Rep 5, 15607 (2015).
185	Z. Zhang, I. M. Lo, Biostimulation of petroleum-hydrocarbon-contaminated marine sediment with co-substrate: involved metabolic process and microbial community. Appl Microbiol Biotechnol 99, 5683-5696 (2015).
186	P. Gao, H. Tian, G. Li, H. Sun, T. Ma, Microbial diversity and abundance in the Xinjiang Luliang long-term water-flooding petroleum reservoir. Microbiologyopen 4, 332-342 (2015).
187	A. Gittel, J. Donhauser, H. Røy, P. R. Girguis, B. B. Jørgensen, K. U. Kjeldsen, Ubiquitous presence and novel diversity of anaerobic alkane degraders in cold marine sediments. Front Microbiol 6, 1414 (2015).
188	L. E. Darjany, C. R. Whitcraft, J. G. Dillon, Lignocellulose-responsive bacteria in a southern California salt marsh identified by stable isotope probing. Front Microbiol 5, 263 (2014).
189	F. Gao, F. Li, J. Tan, J. Yan, H. Sun, Bacterial community composition in the gut content and ambient sediment of sea cucumber Apostichopus japonicus revealed by 16S rRNA gene pyrosequencing. PLoS One 9, e100092 (2014).
190	K. Jackson, C. Whitcraft, J. Dillon, Diversity of Desulfobacteraceae and overall activity of sulfate-reducing microorganisms in and around a salt pan in a Southern California coastal wetland. Wetlands 34, 969-977 (2014).
191	K. Kubo, H. Kojima, M. Fukui, Vertical distribution of major sulfate-reducing bacteria in a shallow eutrophic meromictic lake. (2014).
192	M. Rubin-Blum, G. Antler, A. V. Turchyn, R. Tsadok, B. N. Goodman-Tchernov, E. Shemesh, J. A. Austin, Jr., D. F. Coleman, Y. Makovsky, O. Sivan, D. Tchernov, Hydrocarbon-related microbial processes in the deep sediments of the Eastern Mediterranean Levantine Basin. FEMS Microbiol Ecol 87, 780-796 (2014).
193	M. Šimek, S. Virtanen, A. Simojoki, A. Chroňáková, D. Elhottová, V. Krištůfek, M. Yli-Halla, The microbial communities and potential greenhouse gas production in boreal acid sulphate, non-acid sulphate, and reedy sulphidic soils. Sci Total Environ 466-467, 663-672 (2014).
194	B. Yousuf, R. Kumar, A. Mishra, B. Jha, Unravelling the carbon and sulphur metabolism in coastal soil ecosystems using comparative cultivation-independent genome-level characterisation of microbial communities. PLoS One 9, e107025 (2014).
195	S. P. Jungbluth, H. T. Lin, J. P. Cowen, B. T. Glazer, M. S. Rappé, Phylogenetic diversity of microorganisms in subseafloor crustal fluids from Holes 1025C and 1026B along the Juan de Fuca Ridge flank. Front Microbiol 5, 119 (2014).
196	A. E. Dekas, G. L. Chadwick, M. W. Bowles, S. B. Joye, V. J. Orphan, Spatial distribution of nitrogen fixation in methane seep sediment and the role of the ANME archaea. Environ Microbiol 16, 3012-3029 (2014).
197	S. Kleindienst, F. A. Herbst, M. Stagars, F. von Netzer, M. von Bergen, J. Seifert, J. Peplies, R. Amann, F. Musat, T. Lueders, K. Knittel, Diverse sulfate-reducing bacteria of the Desulfosarcina/Desulfococcus clade are the key alkane degraders at marine seeps. ISME J 8, 2029-2044 (2014).
198	A. P. Borkowski, J.; Wolicka, D.; Kowalczyk, P., Geomicrobiology of Acid Mine Drainage in the weathering zone of pyrite-bearing schists in the Rudawy Janowickie Mountains (Poland). Geological Quarterly 57, 601-611 (2013).
199	V. P. B. Edgcomb, J. M.; Beaudoin, D.; Pruss, S.; Welander, P. V.; Schubotz, F.; Mehay, S.; Gillespie, A. L.; Summons, R. E., Molecular indicators of microbial diversity in oolitic sands of Highborne Cay, Bahamas. Geobiology 11, 234-251 (2013).
200	N. C. M. M. Gomes, S. C.; Pires, A. C. C.; Goncalves, S. F.; Calado, R.; Cleary, D. F. R.; Loureiro, S., Richness and composition of sediment bacterial assemblages in an Atlantic port environment. Sci Total Environ 452, 172-180 (2013).
201	U. M. Jaekel, N.; Adam, B.; Kuypers, M.; Grundmann, O.; Musat, F., Anaerobic degradation of propane and butane by sulfate-reducing bacteria enriched from marine hydrocarbon cold seeps. Isme Journal 7, 885-895 (2013).
202	L. A. S. O'Sullivan, A. M.; Webster, G.; Fry, J. C.; Parkes, R. J.; Weightman, A. J., Contrasting relationships between biogeochemistry and prokaryotic diversity depth profiles along an estuarine sediment gradient. FEMS Microbiol Ecol 85, 143-157 (2013).
203	S. G. Païssé, J. F.; Marty, F.; Abbas, B.; Gueuné, H.; Amaya, J. M. S.; Muyzer, G.; Quillet, L., Sulfate-reducing bacteria inhabiting natural corrosion deposits from marine steel structures. Appl Microbiol Biotechnol 97, 7493-7504 (2013).
204	O. N. Priha, M.; Bomberg, M.; Laitila, A.; Simell, J.; Kapanen, A.; Juvonen, R., Application of denaturing high-performance liquid chromatography for monitoring sulfate-reducing bacteria in oil fields. Appl Environ Microbiol 79, 5186-5196 (2013).
205	S. E. A. Ruff, J.; Knittel, K.; Amann, R.; Wegener, G.; Ramette, A.; Boetius, A., Microbial communities of deep-sea methane seeps at Hikurangi continental margin (New Zealand). PLoS One 8, e72627 (2013).
206	T. K. Watanabe, H.; Takano, Y.; Fukui, M., Diversity of sulfur-cycle prokaryotes in freshwater lake sediments investigated using aprA as the functional marker gene. Syst Appl Microbiol 36, 436-443 (2013).
207	N. B. Chevalier, I.; Birgel, D.; Taphanel, M. H.; Lopez-Garcia, P., Microbial methane turnover at Marmara Sea cold seeps: a combined 16S rRNA and lipid biomarker investigation. Geobiology 11, 55-71 (2013).
208	L. C. Burow, D. Woebken, B. M. Bebout, P. J. McMurdie, S. W. Singer, J. Pett-Ridge, L. Prufert-Bebout, A. M. Spormann, P. K. Weber, T. M. Hoehler, Hydrogen production in photosynthetic microbial mats in the Elkhorn Slough estuary, Monterey Bay. ISME J 6, 863-874 (2012).
209	J. Graue, S. Kleindienst, T. Lueders, H. Cypionka, B. Engelen, Identifying fermenting bacteria in anoxic tidal-flat sediments by a combination of microcalorimetry and ribosome-based stable-isotope probing. FEMS Microbiol Ecol 81, 78-87 (2012).
210	S. Kleindienst, A. Ramette, R. Amann, K. Knittel, Distribution and in situ abundance of sulfate-reducing bacteria in diverse marine hydrocarbon seep sediments. Environ Microbiol 14, 2689-2710 (2012).
211	D. Li, J. O. Sharp, P. E. Saikaly, S. Ali, M. Alidina, M. S. Alarawi, S. Keller, C. Hoppe-Jones, J. E. Drewes, Dissolved organic carbon influences microbial community composition and diversity in managed aquifer recharge systems. Appl Environ Microbiol 78, 6819-6828 (2012).
212	J. Milucka, T. G. Ferdelman, L. Polerecky, D. Franzke, G. Wegener, M. Schmid, I. Lieberwirth, M. Wagner, F. Widdel, M. M. Kuypers, Zero-valent sulphur is a key intermediate in marine methane oxidation. Nature 491, 541-546 (2012).
213	K. Wada, K. Fukuda, T. Yoshikawa, T. Hirose, T. Ikeno, T. Umata, T. Irokawa, H. Taniguchi, Y. Aizawa, Bacterial hazards of sludge brought ashore by the tsunami after the great East Japan earthquake of 2011. J Occup Health 54, 255-262 (2012).
214	Y. Wang, H. F. Sheng, Y. He, J. Y. Wu, Y. X. Jiang, N. F. Tam, H. W. Zhou, Comparison of the levels of bacterial diversity in freshwater, intertidal wetland, and marine sediments by using millions of illumina tags. Appl Environ Microbiol 78, 8264-8271 (2012).
215	S. D. Wankel, M. M. Adams, D. T. Johnston, C. M. Hansel, S. B. Joye, P. R. Girguis, Anaerobic methane oxidation in metalliferous hydrothermal sediments: influence on carbon flux and decoupling from sulfate reduction. Environ Microbiol 14, 2726-2740 (2012).
216	R. Q. Yu, J. R. Flanders, E. E. Mack, R. Turner, M. B. Mirza, T. Barkay, Contribution of coexisting sulfate and iron reducing bacteria to methylmercury production in freshwater river sediments. Environ Sci Technol 46, 2684-2691 (2012).
217	G. Zanaroli, A. Negroni, M. Vignola, A. Nuzzo, H.-Y. Shu, F. Fava, Enhancement of microbial reductive dechlorination of polychlorinated biphenyls (PCBs) in a marine sediment by nanoscale zerovalent iron (NZVI) particles. Journal of Chemical Technology & Biotechnology 87, 1246-1253 (2012).
218	L. F. Fan, S. L. Tang, C. P. Chen, H. L. Hsieh, Diversity and composition of sulfate- and sulfite-reducing prokaryotes as affected by marine-freshwater gradient and sulfate availability. Microb Ecol 63, 224-237 (2012).
219	N. V. Pimenov, G. V. Kuranov, A. L. Bryukhanov, E. F. Veslopolova, I. P. Koryukina, Y. N. Maslov, The sulfate-reducing bacterial community of sulfide-rich water of the Ust’-Kachka resort spring, Perm Krai, Russia. Microbiology 81, 721-726 (2012).
220	R. M. Abed, N. Musat, F. Musat, M. Mussmann, Structure of microbial communities and hydrocarbon-dependent sulfate reduction in the anoxic layer of a polluted microbial mat. Mar Pollut Bull 62, 539-546 (2011).
221	H. Bolhuis, L. J. Stal, Analysis of bacterial and archaeal diversity in coastal microbial mats using massive parallel 16S rRNA gene tag sequencing. ISME J 5, 1701-1712 (2011).
222	K. M. Garman, H. Rubelmann, D. J. Karlen, T. Wu, J. R. Garey, Comparison of an inactive submarine spring with an active nearshore anchialine spring in Florida. Hydrobiologia 677, 65-87 (2011).
223	S. Grünke, J. Felden, A. Lichtschlag, A. C. Girnth, D. De Beer, F. Wenzhöfer, A. Boetius, Niche differentiation among mat-forming, sulfide-oxidizing bacteria at cold seeps of the Nile Deep Sea Fan (Eastern Mediterranean Sea). Geobiology 9, 330-348 (2011).
224	O. E. Håvelsrud, T. H. Haverkamp, T. Kristensen, K. S. Jakobsen, A. G. Rike, A metagenomic study of methanotrophic microorganisms in Coal Oil Point seep sediments. BMC Microbiol 11, 221 (2011).
225	C. S. Lazar, J. Dinasquet, S. L'Haridon, P. Pignet, L. Toffin, Distribution of anaerobic methane-oxidizing and sulfate-reducing communities in the G11 Nyegga pockmark, Norwegian Sea. Antonie Van Leeuwenhoek 100, 639-653 (2011).
226	R. Mwirichia, S. Cousin, A. W. Muigai, H. I. Boga, E. Stackebrandt, Bacterial diversity in the haloalkaline Lake Elmenteita, Kenya. Curr Microbiol 62, 209-221 (2011).
227	R. Schauer, H. Røy, N. Augustin, H. H. Gennerich, M. Peters, F. Wenzhoefer, R. Amann, A. Meyerdierks, Bacterial sulfur cycling shapes microbial communities in surface sediments of an ultramafic hydrothermal vent field. Environ Microbiol 13, 2633-2648 (2011).
228	C. J. Schubert, F. Vazquez, T. Lösekann-Behrens, K. Knittel, M. Tonolla, A. Boetius, Evidence for anaerobic oxidation of methane in sediments of a freshwater system (Lago di Cadagno). FEMS Microbiol Ecol 76, 26-38 (2011).
229	M. Siegert, M. Krüger, B. Teichert, M. Wiedicke, A. Schippers, Anaerobic oxidation of methane at a marine methane seep in a forearc sediment basin off Sumatra, Indian Ocean. Front Microbiol 2, 249 (2011).
230	A. Blazejak, A. Schippers, Real-time PCR quantification and diversity analysis of the functional genes aprA and dsrA of sulfate-reducing prokaryotes in marine sediments of the Peru continental margin and the Black Sea. Front Microbiol 2, 253 (2011).
231	K. M. Handley, C. Boothman, R. A. Mills, R. D. Pancost, J. R. Lloyd, Functional diversity of bacteria in a ferruginous hydrothermal sediment. ISME J 4, 1193-1205 (2010).
232	K. N. Savage, L. R. Krumholz, L. M. Gieg, V. A. Parisi, J. M. Suflita, J. Allen, R. P. Philp, M. S. Elshahed, Biodegradation of low-molecular-weight alkanes under mesophilic, sulfate-reducing conditions: metabolic intermediates and community patterns. FEMS Microbiol Ecol 72, 485-495 (2010).
233	L. Schreiber, T. Holler, K. Knittel, A. Meyerdierks, R. Amann, Identification of the dominant sulfate-reducing bacterial partner of anaerobic methanotrophs of the ANME-2 clade. Environ Microbiol 12, 2327-2340 (2010).
234	H. Yang, J. S. Zhao, J. Hawari, Effect of 2,4-dinitrotoluene on the anaerobic bacterial community in marine sediment. J Appl Microbiol 107, 1799-1808 (2009).
235	R. Wenter, G. Wanner, D. Schüler, J. Overmann, Ultrastructure, tactic behaviour and potential for sulfate reduction of a novel multicellular magnetotactic prokaryote from North Sea sediments. Environ Microbiol 11, 1493-1505 (2009).
236	M. García-Martínez, A. López-López, M. L. Calleja, N. Marbà, C. M. Duarte, Bacterial community dynamics in a seagrass (Posidonia oceanica) meadow sediment. Estuaries and Coasts 32, 276-286 (2009).
237	B. K. Harrison, H. Zhang, W. Berelson, V. J. Orphan, Variations in archaeal and bacterial diversity associated with the sulfate-methane transition zone in continental margin sediments (Santa Barbara Basin, California). Appl Environ Microbiol 75, 1487-1499 (2009).
238	L. Jiang, Y. Zheng, X. Peng, H. Zhou, C. Zhang, X. Xiao, F. Wang, Vertical distribution and diversity of sulfate-reducing prokaryotes in the Pearl River estuarine sediments, Southern China. FEMS Microbiol Ecol 70, 93-106 (2009).
239	S. B. Joye, V. A. Samarkin, B. N. Orcutt, I. R. MacDonald, K.-U. Hinrichs, M. Elvert, A. P. Teske, K. G. Lloyd, M. A. Lever, J. P. Montoya, C. D. Meile, Metabolic variability in seafloor brines revealed by carbon and sulphur dynamics. Nat Geosci 2, 349-354 (2009).
240	H. Niemann, D. Fischer, D. Graffe, K. Knittel, A. Montiel, O. Heilmayer, K. Nöthen, T. Pape, S. Kasten, G. Bohrmann, A. Boetius, J. Gutt, Biogeochemistry of a low-activity cold seep in the Larsen B area, western Weddell Sea, Antarctica. Biogeosciences 6, 2383-2395 (2009).
241	M. C. Portillo, J. M. Gonzalez, Sulfate-reducing bacteria are common members of bacterial communities in Altamira Cave (Spain). Sci Total Environ 407, 1114-1122 (2009).
242	J. Schmidtova, S. J. Hallam, S. A. Baldwin, Phylogenetic diversity of transition and anoxic zone bacterial communities within a near-shore anoxic basin: Nitinat Lake. Environ Microbiol 11, 3233-3251 (2009).
243	T. Miyatake, B. J. MacGregor, H. T. Boschker, Linking microbial community function to phylogeny of sulfate-reducing Deltaproteobacteria in marine sediments by combining stable isotope probing with magnetic-bead capture hybridization of 16S rRNA. Appl Environ Microbiol 75, 4927-4935 (2009).
244	C. E. Bagwell, M. Formolo, Q. Ye, C. M. Yeager, T. W. Lyons, C. L. Zhang, Direct analysis of sulfate reducing bacterial communities in gas hydrate-impacted marine sediments by PCR-DGGE. J Basic Microbiol 49 Suppl 1, S87-92 (2009).
245	K. J. Chin, M. L. Sharma, L. A. Russell, K. R. O'Neill, D. R. Lovley, Quantifying expression of a dissimilatory (bi)sulfite reductase gene in petroleum-contaminated marine harbor sediments. Microb Ecol 55, 489-499 (2008).
246	L. J. Hamdan, P. M. Gillevet, M. Sikaroodi, J. W. Pohlman, R. E. Plummer, R. B. Coffin, Geomicrobial characterization of gas hydrate-bearing sediments along the mid-Chilean margin. FEMS Microbiol Ecol 65, 15-30 (2008).
247	S. Kittelmann, M. W. Friedrich, Identification of novel perchloroethene-respiring microorganisms in anoxic river sediment by RNA-based stable isotope probing. Environ Microbiol 10, 31-46 (2008).
248	F. Musat, F. Widdel, Anaerobic degradation of benzene by a marine sulfate-reducing enrichment culture, and cell hybridization of the dominant phylotype. Environ Microbiol 10, 10-19 (2008).
249	L. A. Ogilvie, A. Grant, Linking pollution induced community tolerance (PICT) and microbial community structure in chronically metal polluted estuarine sediments. Mar Environ Res 65, 187-198 (2008).
250	E. O. Omoregie, V. Mastalerz, G. de Lange, K. L. Straub, A. Kappler, H. Røy, A. Stadnitskaia, J. P. Foucher, A. Boetius, Biogeochemistry and community composition of iron- and sulfur-precipitating microbial mats at the Chefren mud volcano (Nile Deep Sea Fan, Eastern Mediterranean). Appl Environ Microbiol 74, 3198-3215 (2008).
251	G. Wegener, M. Shovitri, K. Knittel, H. Niemann, M. Hovland, A. Boetius, Biogeochemical processes and microbial diversity of the Gullfaks and Tommeliten methane seeps (Northern North Sea). Biogeosciences 5, 1127-1144 (2008).
252	M. Krüger, M. Blumenberg, S. Kasten, A. Wieland, L. Känel, J. H. Klock, W. Michaelis, R. Seifert, A novel, multi-layered methanotrophic microbial mat system growing on the sediment of the Black Sea. Environ Microbiol 10, 1934-1947 (2008).
253	M. Miletto, A. Loy, A. M. Antheunisse, R. Loeb, P. L. Bodelier, H. J. Laanbroek, Biogeography of sulfate-reducing prokaryotes in river floodplains. FEMS Microbiol Ecol 64, 395-406 (2008).
254	B. Orcutt, V. Samarkin, A. Boetius, S. Joye, On the relationship between methane production and oxidation by anaerobic methanotrophic communities from cold seeps of the Gulf of Mexico. Environ Microbiol 10, 1108-1117 (2008).
255	C. Ruehland, A. Blazejak, C. Lott, A. Loy, C. Erséus, N. Dubilier, Multiple bacterial symbionts in two species of co-occurring gutless oligochaete worms from Mediterranean sea grass sediments. Environ Microbiol 10, 3404-3416 (2008).
256	M. Y. Wang, X. B. Liang, X. Y. Yuan, W. Zhang, J. Zeng, Analyses of the vertical and temporal distribution of sulfate-reducing bacteria in Lake Aha (China). Environmental Geology 54, 1-6 (2008).
257	D. A. Fike, C. L. Gammon, W. Ziebis, V. J. Orphan, Micron-scale mapping of sulfur cycling across the oxycline of a cyanobacterial mat: a paired nanoSIMS and CARD-FISH approach. ISME J 2, 749-759 (2008).
258	I. A. Davidova, L. M. Gieg, K. E. Duncan, J. M. Suflita, Anaerobic phenanthrene mineralization by a carboxylating sulfate-reducing bacterial enrichment. ISME J 1, 436-442 (2007).
259	S. K. Heijs, R. R. Haese, P. W. van der Wielen, L. J. Forney, J. D. van Elsas, Use of 16S rRNA gene based clone libraries to assess microbial communities potentially involved in anaerobic methane oxidation in a Mediterranean cold seep. Microb Ecol 53, 384-398 (2007).
260	K. U. Kjeldsen, A. Loy, T. F. Jakobsen, T. R. Thomsen, M. Wagner, K. Ingvorsen, Diversity of sulfate-reducing bacteria from an extreme hypersaline sediment, Great Salt Lake (Utah). FEMS Microbiol Ecol 60, 287-298 (2007).
261	T. Lösekann, K. Knittel, T. Nadalig, B. Fuchs, H. Niemann, A. Boetius, R. Amann, Diversity and abundance of aerobic and anaerobic methane oxidizers at the Haakon Mosby Mud Volcano, Barents Sea. Appl Environ Microbiol 73, 3348-3362 (2007).
262	R. Kondo, K. J. Purdy, S. de Queiroz Silva, D. B. Nedwell, Spatial dynamics of sulphate-reducing bacterial compositions in sediment along a salinity gradient in a UK estuary. Microbes Environ 22, 11-19 (2007).
263	T. Treude, V. Orphan, K. Knittel, A. Gieseke, C. H. House, A. Boetius, Consumption of methane and CO2 by methanotrophic microbial mats from gas seeps of the anoxic Black Sea. Appl Environ Microbiol 73, 2271-2283 (2007).
264	R. J. Parkes, B. A. Cragg, N. Banning, F. Brock, G. Webster, J. C. Fry, E. Hornibrook, R. D. Pancost, S. Kelly, N. Knab, B. B. Jørgensen, J. Rinna, A. J. Weightman, Biogeochemistry and biodiversity of methane cycling in subsurface marine sediments (Skagerrak, Denmark). Environ Microbiol 9, 1146-1161 (2007).
265	H. Schäfer, T. Ferdelman, H. Fossing, G. Muyzer, Microbial diversity in deep sediments of the Benguela Upwelling System. Aquatic Microbial Ecology - AQUAT MICROB ECOL 50, 1-9 (2007).
266	S. L. Simmons, K. J. Edwards, Unexpected diversity in populations of the many-celled magnetotactic prokaryote. Environ Microbiol 9, 206-215 (2007).
267	G. Miralles, D. Nérini, C. Manté, M. Acquaviva, P. Doumenq, V. Michotey, S. Nazaret, J. C. Bertrand, P. Cuny, Effects of spilled oil on bacterial communities of mediterranean coastal anoxic sediments chronically subjected to oil hydrocarbon contamination. Microb Ecol 54, 646-661 (2007).
268	L. N. Neretin, R. M. Abed, A. Schippers, C. J. Schubert, K. Kohls, M. M. Kuypers, Inorganic carbon fixation by sulfate-reducing bacteria in the Black Sea water column. Environ Microbiol 9, 3019-3024 (2007).
269	M. Miletto, P. L. Bodelier, H. J. Laanbroek, Improved PCR-DGGE for high resolution diversity screening of complex sulfate-reducing prokaryotic communities in soils and sediments. J Microbiol Methods 70, 103-111 (2007).
270	R. Kondo, J. Butani, Comparison of the diversity of sulfate-reducing bacterial communities in the water column and the surface sediments of a Japanese meromictic lake. (2007).
271	R. J. Martinez, H. J. Mills, S. Story, P. A. Sobecky, Prokaryotic diversity and metabolically active microbial populations in sediments from an active mud volcano in the Gulf of Mexico. Environ Microbiol 8, 1783-1796 (2006).
272	N. Musat, U. Werner, K. Knittel, S. Kolb, T. Dodenhof, J. E. van Beusekom, D. de Beer, N. Dubilier, R. Amann, Microbial community structure of sandy intertidal sediments in the North Sea, Sylt-Rømø Basin, Wadden Sea. Syst Appl Microbiol 29, 333-348 (2006).
273	F. Kloep, W. Manz, I. Röske, Multivariate analysis of microbial communities in the River Elbe (Germany) on different phylogenetic and spatial levels of resolution. FEMS Microbiol Ecol 56, 79-94 (2006).
274	B. K. Ince, I. Usenti, A. Eyigor, N. A. Oz, M. Kolukirik, O. Ince, Analysis of methanogenic archaeal and sulphate reducing bacterial populations in deep sediments of the Black Sea. Geomicrobiol J 23, 285-292 (2006).
275	S. K. Heijs, G. Aloisi, I. Bouloubassi, R. D. Pancost, C. Pierre, J. S. Sinninghe Damsté, J. C. Gottschal, J. D. van Elsas, L. J. Forney, Microbial community structure in three deep-sea carbonate crusts. Microb Ecol 52, 451-462 (2006).
276	O. V. Karnachuk, N. V. Pimenov, S. K. Iusupov, A. Frank Iu, J. A. Puhakka, M. V. Ivanov, Distribution, diversity, and activity of sulfate-reducing bacteria in the water column in Gek-Gel Lake, Azerbaijan. Mikrobiologiia 75, 101-109 (2006).
277	R. Kondo, K. Osawa, L. Mochizuki, Y. Fujioka, J. Butani, Abundance and diversity of sulphate-reducing bacterioplankton
in Lake Suigetsu, a meromictic lake in Fukui, Japan. Plankton and Benthos Research 1, 165–177 (2006).
278	J. Fang, A. Shizuka, C. Kato, S. Schouten, Microbial diversity of cold-seep sediments in Sagami Bay, Japan, as determined by 16S rRNA gene and lipid analyses. FEMS Microbiol Ecol 57, 429-441 (2006).
279	K. G. Lloyd, L. Lapham, A. Teske, An anaerobic methane-oxidizing community of ANME-1b archaea in hypersaline Gulf of Mexico sediments. Appl Environ Microbiol 72, 7218-7230 (2006).
280	H. Niemann, J. Duarte, C. Hensen, E. Omoregie, V. H. Magalhães, M. Elvert, L. M. Pinheiro, A. Kopf, A. Boetius, Microbial methane turnover at mud volcanoes of the Gulf of Cadiz. Geochimica et Cosmochimica Acta 70, 5336-5355 (2006).
281	H. Kojima, Y. Koizumi, M. Fukui, Community structure of bacteria associated with sheaths of freshwater and brackish thioploca species. Microb Ecol 52, 765-773 (2006).
282	S. Arakawa, T. Sato, R. Sato, J. Zhang, T. Gamo, U. Tsunogai, A. Hirota, Y. Yoshida, R. Usami, F. Inagaki, C. Kato, Molecular phylogenetic and chemical analyses of the microbial mats in deep-sea cold seep sediments at the northeastern Japan Sea. Extremophiles 10, 311-319 (2006).
283	J. Reitner, J. Peckmann, M. Blumenberg, W. Michaelis, A. Reimer, V. Thiel, Concretionary methane-seep carbonates and associated microbial communities in Black Sea sediments. Palaeogeogr, Palaeoclimatol, Palaeoecol 227, 18-30 (2005).
284	J. C. Scholten, S. B. Joye, J. T. Hollibaugh, J. C. Murrell, Molecular analysis of the sulfate reducing and archaeal community in a meromictic soda lake (Mono Lake, California) by targeting 16S rRNA, mcrA, apsA, and dsrAB genes. Microb Ecol 50, 29-39 (2005).
285	S. I. Bühring, M. Elvert, U. Witte, The microbial community structure of different permeable sandy sediments characterized by the investigation of bacterial fatty acids and fluorescence in situ hybridization. Environ Microbiol 7, 281-293 (2005).
286	A. Blazejak, C. Erséus, R. Amann, N. Dubilier, Coexistence of bacterial sulfide oxidizers, sulfate reducers, and spirochetes in a gutless worm (Oligochaeta) from the Peru margin. Appl Environ Microbiol 71, 1553-1561 (2005).
287	S. K. Heijs, J. S. Damsté, L. J. Forney, Characterization of a deep-sea microbial mat from an active cold seep at the Milano mud volcano in the Eastern Mediterranean Sea. FEMS Microbiol Ecol 54, 47-56 (2005).
288	T. Treude, K. Knittel, M. Blumenberg, R. Seifert, A. Boetius, Subsurface microbial methanotrophic mats in the Black Sea. Appl Environ Microbiol 71, 6375-6378 (2005).
289	T. Treude, M. Krüger, A. Boetius, B. B. Jørgensen, Environmental control on anaerobic oxidation of methane in the gassy sediments of Eckernförde Bay (German Baltic). Limnol Oceanogr 50, 1771-1786 (2005).
290	D. C. Gillan, B. Danis, P. Pernet, G. Joly, P. Dubois, Structure of sediment-associated microbial communities along a heavy-metal contamination gradient in the marine environment. Appl Environ Microbiol 71, 679-690 (2005).
291	M. Bahr, B. C. Crump, V. Klepac-Ceraj, A. Teske, M. L. Sogin, J. E. Hobbie, Molecular characterization of sulfate-reducing bacteria in a New England salt marsh. Environ Microbiol 7, 1175-1185 (2005).
292	G. Eller, L. Känel, M. Krüger, Cooccurrence of aerobic and anaerobic methane oxidation in the water column of Lake Plußsee. Appl Environ Microbiol 71, 8925-8928 (2005).
293	M. F. Bernhard, W. Dagmar, V. Z. Mikhail, B. Peter, A. Rudolf, Molecular identification of picoplankton populationsin contrasting waters of the Arabian Sea. Aquat Microb Ecol 39, 145-157 (2005).
294	H. Tamaki, Y. Sekiguchi, S. Hanada, K. Nakamura, N. Nomura, M. Matsumura, Y. Kamagata, Comparative analysis of bacterial diversity in freshwater sediment of a shallow eutrophic lake by molecular and improved cultivation-based techniques. Appl Environ Microbiol 71, 2162-2169 (2005).
295	D. Achá, V. Iñiguez, M. Roulet, J. R. Guimarães, R. Luna, L. Alanoca, S. Sanchez, Sulfate-reducing bacteria in floating macrophyte rhizospheres from an Amazonian floodplain lake in Bolivia and their association with Hg methylation. Appl Environ Microbiol 71, 7531-7535 (2005).
296	B. Orcutt, A. Boetius, M. Elvert, V. Samarkin, S. B. Joye, Molecular biogeochemistry of sulfate reduction, methanogenesis and the anaerobic oxidation of methane at Gulf of Mexico cold seeps. Geochimica et Cosmochimica Acta 69, 4267-4281 (2005).
297	K. Knittel, T. Lösekann, A. Boetius, R. Kort, R. Amann, Diversity and distribution of methanotrophic archaea at cold seeps. Appl Environ Microbiol 71, 467-479 (2005).
298	P. R. Girguis, A. E. Cozen, E. F. DeLong, Growth and population dynamics of anaerobic methane-oxidizing archaea and sulfate-reducing bacteria in a continuous-flow bioreactor. Appl Environ Microbiol 71, 3725-3733 (2005).
299	H. Niemann, M. Elvert, M. Hovland, B. Orcutt, A. Judd, I. Suck, J. Gutt, S. Joye, E. Damm, K. Finster, A. Boetius, Methane emission and consumption at a North Sea gas seep (Tommeliten area). Biogeosciences 2, 335-351 (2005).
300	J. Reitner, J. Peckmann, A. Reimer, G. Schumann, V. Thiel, Methane-derived carbonate build-ups and associated microbial communities at cold seeps on the lower Crimean shelf (Black Sea). Facies 51, 66-79 (2005).
301	F. Inagaki, U. Tsunogai, M. Suzuki, A. Kosaka, H. Machiyama, K. Takai, T. Nunoura, K. H. Nealson, K. Horikoshi, Characterization of C1-metabolizing prokaryotic communities in methane seep habitats at the Kuroshima Knoll, southern Ryukyu Arc, by analyzing pmoA, mmoX, mxaF, mcrA, and 16S rRNA genes. Appl Environ Microbiol 70, 7445-7455 (2004).
302	V. Klepac-Ceraj, M. Bahr, B. C. Crump, A. P. Teske, J. E. Hobbie, M. F. Polz, High overall diversity and dominance of microdiverse relationships in salt marsh sulphate-reducing bacteria. Environ Microbiol 6, 686-698 (2004).
303	Y. Koizumi, H. Kojima, K. Oguri, H. Kitazato, M. Fukui, Vertical and temporal shifts in microbial communities in the water column and sediment of saline meromictic Lake Kaiike (Japan), as determined by a 16S rDNA-based analysis, and related to physicochemical gradients. Environ Microbiol 6, 622-637 (2004).
304	T. Nakagawa, S. Nakagawa, F. Inagaki, K. Takai, K. Horikoshi, Phylogenetic diversity of sulfate-reducing prokaryotes in active deep-sea hydrothermal vent chimney structures. FEMS Microbiol Lett 232, 145-152 (2004).
305	G. Y. Matsui, D. B. Ringelberg, C. R. Lovell, Sulfate-reducing bacteria in tubes constructed by the marine infaunal polychaete Diopatra cuprea. Appl Environ Microbiol 70, 7053-7065 (2004).
306	V. J. Orphan, W. Ussler, T. H. Naehr, C. H. House, K. U. Hinrichs, C. K. Paull, Geological, geochemical, and microbiological heterogeneity of the seafloor around methane vents in the Eel River Basin, offshore California. Chemical Geology 205, 265-289 (2004).
307	J. P. Bowman, S. A. McCammon, J. A. Gibson, L. Robertson, P. D. Nichols, Prokaryotic metabolic activity and community structure in Antarctic continental shelf sediments. Appl Environ Microbiol 69, 2448-2462 (2003).
308	Y. Koizumi, S. Takii, M. Nishino, T. Nakajima, Vertical distributions of sulfate-reducing bacteria and methane-producing archaea quantified by oligonucleotide probe hybridization in the profundal sediment of a mesotrophic lake. FEMS Microbiol Ecol 44, 101-108 (2003).
309	K. J. Purdy, D. B. Nedwell, T. M. Embley, Analysis of the sulfate-reducing bacterial and methanogenic archaeal populations in contrasting Antarctic sediments. Appl Environ Microbiol 69, 3181-3191 (2003).
310	J. P. Bowman, R. D. McCuaig, Biodiversity, community structural shifts, and biogeography of prokaryotes within Antarctic continental shelf sediment. Appl Environ Microbiol 69, 2463-2483 (2003).
311	F. Inagaki, Y. Sakihama, A. Inoue, C. Kato, K. Horikoshi, Molecular phylogenetic analyses of reverse-transcribed bacterial rRNA obtained from deep-sea cold seep sediments. Environ Microbiol 4, 277-286 (2002).
312	A. Teske, K. U. Hinrichs, V. Edgcomb, A. de Vera Gomez, D. Kysela, S. P. Sylva, M. L. Sogin, H. W. Jannasch, Microbial diversity of hydrothermal sediments in the Guaymas Basin: evidence for anaerobic methanotrophic communities. Appl Environ Microbiol 68, 1994-2007 (2002).
313	T. Nakagawa, S. Sato, Y. Yamamoto, M. Fukui, Successive changes in community structure of an ethylbenzene-degrading sulfate-reducing consortium. Water Res 36, 2813-2823 (2002).
314	A. Loy, A. Lehner, N. Lee, J. Adamczyk, H. Meier, J. Ernst, K. H. Schleifer, M. Wagner, Oligonucleotide microarray for 16S rRNA gene-based detection of all recognized lineages of sulfate-reducing prokaryotes in the environment. Appl Environ Microbiol 68, 5064-5081 (2002).
315	V. J. Orphan, K. U. Hinrichs, W. Ussler, 3rd, C. K. Paull, L. T. Taylor, S. P. Sylva, J. M. Hayes, E. F. Delong, Comparative analysis of methane-oxidizing archaea and sulfate-reducing bacteria in anoxic marine sediments. Appl Environ Microbiol 67, 1922-1934 (2001).
316	J. K. King, J. E. Kostka, M. E. Frischer, F. M. Saunders, R. A. Jahnke, A quantitative relationship that demonstrates mercury methylation rates in marine sediments are based on the community composition and activity of sulfate-reducing bacteria. Environ Sci Technol 35, 2491-2496 (2001).
317	D. Scheid, S. Stubner, Structure and diversity of Gram-negative sulfate-reducing bacteria on rice roots. FEMS Microbiol Ecol 36, 175-183 (2001).
318	V. J. Orphan, C. H. House, K. U. Hinrichs, K. D. McKeegan, E. F. DeLong, Methane-consuming archaea revealed by directly coupled isotopic and phylogenetic analysis. Science 293, 484-487 (2001).
319	J. K. King, J. E. Kostka, M. E. Frischer, F. M. Saunders, Sulfate-reducing bacteria methylate mercury at variable rates in pure culture and in marine sediments. Appl Environ Microbiol 66, 2430-2437 (2000).
320	A. Boetius, K. Ravenschlag, C. J. Schubert, D. Rickert, F. Widdel, A. Gieseke, R. Amann, B. B. Jørgensen, U. Witte, O. Pfannkuche, A marine microbial consortium apparently mediating anaerobic oxidation of methane. Nature 407, 623-626 (2000).
321	J. P. Bowman, S. M. Rea, S. A. McCammon, T. A. McMeekin, Diversity and community structure within anoxic sediment from marine salinity meromictic lakes and a coastal meromictic marine basin, Vestfold Hilds, Eastern Antarctica. Environ Microbiol 2, 227-237 (2000).
322	A. Cifuentes, J. Antón, S. Benlloch, A. Donnelly, R. A. Herbert, F. Rodríguez-Valera, Prokaryotic diversity in Zostera noltii-colonized marine sediments. Appl Environ Microbiol 66, 1715-1719 (2000).
323	K. Ravenschlag, K. Sahm, C. Knoblauch, B. B. Jørgensen, R. Amann, Community structure, cellular rRNA content, and activity of sulfate-reducing bacteria in marine arctic sediments. Appl Environ Microbiol 66, 3592–3602 (2000).
324	M. E. Frischer, J. M. Danforth, M. A. Newton Healy, F. M. Saunders, Whole-cell versus total RNA extraction for analysis of microbial community structure with 16S rRNA-targeted oligonucleotide probes in salt marsh sediments. Appl Environ Microbiol 66, 3037-3043 (2000).
325	K. Ravenschlag, K. Sahm, J. Pernthaler, R. Amann, High bacterial diversity in permanently cold marine sediments. Appl Environ Microbiol 65, 3982-3989 (1999).
326	K. Sahm, B. J. MacGregor, B. B. Jørgensen, D. A. Stahl, Sulphate reduction and vertical distribution of sulphate-reducing bacteria quantified by rRNA slot-blot hybridization in a coastal marine sediment. Environ Microbiol 1, 65-74 (1999).
327	I. Miskin, G. Rhodes, K. Lawlor, J. R. Saunders, R. W. Pickup, Bacteria in post-glacial freshwater sediments. Microbiology (Reading) 144 ( Pt 9), 2427-2439 (1998).
328	J. Rath, K. Y. Wu, G. J. Herndl, E. f. DeLong, High phylogenetic diversity in a marine-snow-associated bacterial assemblage. Aquat Microb Ecol 14, 261-269 (1998).
329	T. R. Holoman, M. A. Elberson, L. A. Cutter, H. D. May, K. R. Sowers, Characterization of a defined 2,3,5, 6-tetrachlorobiphenyl-ortho-dechlorinating microbial community by comparative sequence analysis of genes coding for 16S rRNA. Appl Environ Microbiol 64, 3359-3367 (1998).
330	J. C. Kurtz, R. Devereux, T. Barkay, R. B. Jonas, Evaluation of sediment slurry microcosms for modeling microbial communities in estuarine sediments. Environ Toxicol Chem 17, 1274-1281 (1998).
331	C. D. Phelps, L. J. Kerkhof, L. Y. Young, Molecular characterization of a sulfate-reducing consortium which mineralizes benzene. FEMS Microbiol Ecol 27, 269-279 (1998).
332	J. N. Rooney-Varga, R. Devereux, R. S. Evans, M. E. Hines, Seasonal changes in the relative abundance of uncultivated sulfate-reducing bacteria in a salt marsh sediment and in the rhizosphere of Spartina alterniflora. Appl Environ Microbiol 63, 3895-3901 (1997).
333	J. P. Gray, R. P. Herwig, Phylogenetic analysis of the bacterial communities in marine sediments. Appl Environ Microbiol 62, 4049-4059 (1996).
334	R. Devereux, M. R. Winfrey, J. Winfrey, D. A. Stahl, Depth profile of sulfate-reducing bacterial ribosomal RNA and mercury methylation in an estuarine sediment. FEMS Microbiol Ecol 20, 23-31 (1996).
335	R. Devereux, G. W. Mundfrom, A phylogenetic tree of 16S rRNA sequences from sulfate-reducing bacteria in a sandy marine sediment. Appl Environ Microbiol 60, 3437-3439 (1994).
336	J. B. Risatti, W. C. Capman, D. A. Stahl, Community structure of a microbial mat - The phylogenetic dimension. Proc Natl Acad Sci USA 91, 10173-10177 (1994).
337	E. F. Delong, R. B. Frankel, D. A. Bazylinski, Multiple evolutionary origins of magnetotaxis in bacteria. Science 259, 803-806 (1993).
338	I. P. G. Marshall, S. M. Karst, P. H. Nielsen, B. B. Jorgensen, Metagenomes from deep Baltic Sea sediments reveal how past and present environmental conditions determine microbial community composition. Marine Genomics 37, 58-68 (2018).
339	J. Chen, S. E. McIlroy, A. Archana, D. M. Baker, G. Panagiotou, A pollution gradient contributes to the taxonomic, functional, and resistome diversity of microbial communities in marine sediments. Microbiome 7, 104 (2019).
340	X. Lin, B. Hetharua, L. Lin, H. Xu, T. Zheng, Z. He, Y. Tian, Mangrove sediment microbiome: adaptive microbial assemblages and their routed biogeochemical processes in Yunxiao Mangrove National Nature Reserve, China. Microb Ecol 78, 57-69 (2019).
341	J. Buongiorno, L. C. Herbert, L. M. Wehrmann, A. B. Michaud, K. Laufer, H. Røy, B. B. Jørgensen, A. Szynkiewicz, A. Faiia, K. M. Yeager, K. Schindler, K. G. Lloyd, Complex microbial communities drive iron and sulfur cycling in arctic fjord sediments. Appl Environ Microbiol 85, (2019).
342	C. Cassarini, Y. Zhang, P. N. L. Lens, Pressure selects dominant anaerobic methanotrophic phylotype and sulfate reducing bacteria in coastal marine lake Grevelingen sediment. Frontiers in Environmental Science 6, (2019).
343	J. Li, R. Hu, Y. Guo, S. Chen, X. Xie, J. G. Qin, Z. Ma, C. Zhu, S. Pei, Bioturbation of peanut worms Sipunculus nudus on the composition of prokaryotic communities in a tidal flat as revealed by 16S rRNA gene sequences. Microbiologyopen 8, e00802 (2019).
344	S. S. J. Tadinada, R. Kamidi, S. Dutta, S. Chintalapati, V. R. Chintalapati, Phylogenetic diversity of sulfate-reducing bacteria of sediments of Chilika Lake, India, determined through analysis of the dissimilatory sulfite reductase (dsrAB) gene. 3 Biotech 9, 134 (2019).
345	S. C. Chen, N. Musat, O. J. Lechtenfeld, H. Paschke, M. Schmidt, N. Said, D. Popp, F. Calabrese, H. Stryhanyuk, U. Jaekel, Y. G. Zhu, S. B. Joye, H. H. Richnow, F. Widdel, F. Musat, Anaerobic oxidation of ethane by archaea from a marine hydrocarbon seep. Nature 568, 108-111 (2019).
346	S. E. Ruff, J. Felden, H. R. Gruber-Vodicka, Y. Marcon, K. Knittel, A. Ramette, A. Boetius, In situ development of a methanotrophic microbiome in deep-sea sediments. ISME J 13, 197-213 (2019).
347	B. Shin, M. Kim, K. Zengler, K. J. Chin, W. A. Overholt, L. M. Gieg, K. T. Konstantinidis, J. E. Kostka, Anaerobic degradation of hexadecane and phenanthrene coupled to sulfate reduction by enriched consortia from northern Gulf of Mexico seafloor sediment. Sci Rep 9, 1239 (2019).
348	K. Ugarelli, P. Laas, U. Stingl, The microbial communities of leaves and roots associated with Turtle Grass (Thalassia testudinum) and Manatee Grass (Syringodium filliforme) are distinct from seawater and sediment communities, but are similar between species and sampling sites. Microorganisms 7, (2018).
349	K. Yanagawa, F. Shiraishi, Y. Tanigawa, T. Maeda, N. A. Mustapha, S. Owari, H. Tomaru, R. Matsumoto, A. Kano, Endolithic microbial habitats hosted in carbonate nodules currently forming within sediment at a high methane flux site in the Sea of Japan. Geosciences. 2019 (10.3390/geosciences9110463).
350	D. S. Jones, G. M. Walker, N. W. Johnson, C. P. J. Mitchell, J. K. Coleman Wasik, J. V. Bailey, Molecular evidence for novel mercury methylating microorganisms in sulfate-impacted lakes. ISME J 13, 1659-1675 (2019).
351	R. Laso-Pérez, C. Hahn, D. M. van Vliet, H. E. Tegetmeyer, F. Schubotz, N. T. Smit, T. Pape, H. Sahling, G. Bohrmann, A. Boetius, K. Knittel, G. Wegener, Anaerobic degradation of non-methane alkanes by "candidatus Methanoliparia" in hydrocarbon seeps of the Gulf of Mexico. mBio 10, (2019).
352	L. Steinle, K. Knittel, N. Felber, C. Casalino, G. de Lange, C. Tessarolo, A. Stadnitskaia, J. S. S. Damste, J. Zopfi, M. F. Lehmann, T. Treude, H. Niemann, Life on the edge: active microbial communities in the Kryos MgCl2-brine basin at very low water activity. Isme Journal 12, 1414-1426 (2018).
353	P. Pop Ristova, C. Bienhold, F. Wenzhöfer, P. E. Rossel, A. Boetius, Temporal and spatial variations of bacterial and faunal communities associated with deep-sea wood falls. PLoS One 12, e0169906 (2017).
354	S. Saad, S. Bhatnagar, H. E. Tegetmeyer, J. S. Geelhoed, M. Strous, S. E. Ruff, Transient exposure to oxygen or nitrate reveals ecophysiology of fermentative and sulfate-reducing benthic microbial populations. Environ Microbiol 19, 4866-4881 (2017).
355	M. H. Stagars, S. Mishra, T. Treude, R. Amann, K. Knittel, Microbial community response to simulated petroleum seepage in Caspian Sea sediments. Front Microbiol 8, 764 (2017).
356	W. Zhang, W. Ding, B. Yang, R. Tian, S. Gu, H. Luo, P. Y. Qian, Genomic and transcriptomic evidence for carbohydrate consumption among microorganisms in a cold seep brine pool. Front Microbiol 7, 1825 (2016).
357	J. M. Johnson, B. Wawrik, C. Isom, W. B. Boling, A. V. Callaghan, Interrogation of Chesapeake Bay sediment microbial communities for intrinsic alkane-utilizing potential under anaerobic conditions. FEMS Microbiol Ecol 91, 1-14 (2015).
358	J. Felden, S. E. Ruff, T. Ertefai, F. Inagaki, K. U. Hinrichs, F. Wenzhöfer, Anaerobic methanotrophic community of a 5346m deep vesicomyid clam colony in the Japan Trench. Geobiology 12, 183-199 (2014).
359	K. Pedersen, A. F. Bengtsson, J. S. Edlund, L. C. Eriksson, Sulphate-controlled diversity of subterranean microbial communities over depth in deep groundwater with opposing gradients of sulphate and methane. Geomicrobiol J 31, 617-631 (2014).
360	S. J. Kim, S. J. Park, M. Y. Jung, J. G. Kim, U. G. Min, H. J. Hong, S. K. Rhee, Draft genome sequence of an aromatic compound-degrading bacterium, Desulfobacula sp. TS, belonging to the Deltaproteobacteria. FEMS Microbiol Lett 360, 9-12 (2014).
361	Y. G.-U. Colin, M.; Caumette, P.; Guyoneaud, R., Combination of high throughput cultivation and dsrA sequencing for assessment of sulfate-reducing bacteria diversity in sediments. FEMS Microbiol Ecol 83, 26-37 (2013).
362	B. E. Kraft, B.; Goldhammer, T.; Lin, Y. S.; Cypionka, H.; Konneke, M., Desulfofrigus sp. prevails in sulfate-reducing dilution cultures from sediments of the Benguela upwelling area. FEMS Microbiol Ecol 84, 86-97 (2013).
363	A. J. Probst, H. Y. Holman, T. Z. DeSantis, G. L. Andersen, G. Birarda, H. A. Bechtel, Y. M. Piceno, M. Sonnleitner, K. Venkateswaran, C. Moissl-Eichinger, Tackling the minority: sulfate-reducing bacteria in an archaea-dominated subsurface biofilm. ISME J 7, 635-651 (2013).
364	H. Sinkko, K. Lukkari, L. M. Sihvonen, K. Sivonen, M. Leivuori, M. Rantanen, L. Paulin, C. Lyra, Bacteria contribute to sediment nutrient release and reflect progressed eutrophication-driven hypoxia in an organic-rich continental sea. PLoS One 8, e67061 (2013).
365	H. Sinkko, K. Lukkari, A. S. Jama, L. M. Sihvonen, K. Sivonen, M. Leivuori, M. Rantanen, L. Paulin, C. Lyra, Phosphorus chemistry and bacterial community composition interact in brackish sediments receiving agricultural discharges. PLoS One 6, e21555 (2011).
366	C. Winderl, H. Penning, F. Netzer, R. U. Meckenstock, T. Lueders, DNA-SIP identifies sulfate-reducing Clostridia as important toluene degraders in tar-oil-contaminated aquifer sediment. ISME J 4, 1314-1325 (2010).
367	S. Kleinsteuber, K. M. Schleinitz, J. Breitfeld, H. Harms, H. H. Richnow, C. Vogt, Molecular characterization of bacterial communities mineralizing benzene under sulfate-reducing conditions. FEMS Microbiol Ecol 66, 143-157 (2008).
368	M. Tonolla, M. Bottinelli, A. Demarta, R. Peduzzi, D. Hahn, Molecular identification of an uncultured bacterium ("morphotype R") in meromictic Lake Cadagno, Switzerland. FEMS Microbiol Ecol 53, 235-244 (2005).
369	A. Dhillon, A. Teske, J. Dillon, D. A. Stahl, M. L. Sogin, Molecular characterization of sulfate-reducing bacteria in the Guaymas Basin. Appl Environ Microbiol 69, 2765–2772 (2003).
370	S. Mouné, P. Caumette, R. Matheron, J. C. Willison, Molecular sequence analysis of prokaryotic diversity in the anoxic sediments underlying cyanobacterial mats of two hypersaline ponds in Mediterranean salterns. FEMS Microbiol Ecol 44, 117-130 (2003).
371	M. Papale, A. Lo Giudice, A. Conte, C. Rizzo, A. C. Rappazzo, G. Maimone, G. Caruso, R. La Ferla, M. Azzaro, C. Gugliandolo, R. Paranhos, A. S. Cabral, V. Romano Spica, M. Guglielmin, Microbial assemblages in pressurized antarctic brine pockets (Tarn Flat, northern Victoria Land): a hotspot of biodiversity and activity. Microorganisms 7, (2019).
372	A. L. Bryukhanov, M. A. Vlasova, T. V. Malakhova, A. A. Perevalova, N. V. Pimenov, Phylogenetic diversity of the sulfur cycle bacteria in the bottom sediments of the Chersonesus Bay. Microbiology 87, 372-381 (2018).
373	V. De Anda, I. Zapata-Peñasco, J. Blaz, A. C. Poot-Hernández, B. Contreras-Moreira, M. González-Laffitte, N. Gámez-Tamariz, M. Hernández-Rosales, L. E. Eguiarte, V. Souza, Understanding the mechanisms behind the response to environmental perturbation in microbial mats: a metagenomic-network based approach. Front Microbiol 9, 2606 (2018).
374	M. Diao, J. Huisman, G. Muyzer, Spatio-temporal dynamics of sulfur bacteria during oxic--anoxic regime shifts in a seasonally stratified lake. FEMS Microbiol Ecol 94, (2018).
375	A. L. Müller, C. Pelikan, J. R. de Rezende, K. Wasmund, M. Putz, C. Glombitza, K. U. Kjeldsen, B. B. Jørgensen, A. Loy, Bacterial interactions during sequential degradation of cyanobacterial necromass in a sulfidic arctic marine sediment. Environ Microbiol 20, 2927-2940 (2018).
376	A. Engelbrektson, V. Briseno, Y. Liu, I. Figueroa, M. Yee, G. L. Shao, H. Carlson, J. D. Coates, Mitigating sulfidogenesis with simultaneous perchlorate and nitrate treatments. Front Microbiol 9, 2305 (2018).
377	O. García-Depraect, C. Guerrero-Barajas, J. Jan-Roblero, A. Ordaz, Characterization of a marine microbial community used for enhanced sulfate reduction and copper precipitation in a two-step process. Appl Biochem Biotechnol 182, 452-467 (2017).
378	H. Tian, P. Gao, Z. Chen, Y. Li, Y. Li, Y. Wang, J. Zhou, G. Li, T. Ma, Compositions and abundances of sulfate-reducing and sulfur-oxidizing microorganisms in water-flooded petroleum reservoirs with different temperatures in China. Front Microbiol 8, 143 (2017).
379	H. L. Wang, J. Zhang, Q. L. Sun, C. Lian, L. Sun, A comparative study revealed first insights into the diversity and metabolisms of the microbial communities in the sediments of Pacmanus and Desmos hydrothermal fields. PLoS One 12, e0181048 (2017).
380	H. Zouch, F. Karray, F. Armougom, S. Chifflet, A. Hirschler-Réa, H. Kharrat, L. Kamoun, W. Ben Hania, B. Ollivier, S. Sayadi, M. Quéméneur, Microbial diversity in sulfate-reducing marine sediment enrichment cultures associated with anaerobic biotransformation of coastal stockpiled phosphogypsum (Sfax, Tunisia). Front Microbiol 8, 1583 (2017).
381	F. Dowell, Z. Cardman, S. Dasarathy, M. Y. Kellermann, J. S. Lipp, S. E. Ruff, J. F. Biddle, L. J. McKay, B. J. MacGregor, K. G. Lloyd, D. B. Albert, H. Mendlovitz, K. U. Hinrichs, A. Teske, Microbial communities in methane- and short chain alkane-rich hydrothermal sediments of Guaymas Basin. Front Microbiol 7, 17 (2016).
382	T. J. Lin, H. C. Ver Eecke, E. A. Breves, M. D. Dyar, J. W. Jamieson, M. D. Hannington, H. Dahle, J. L. Bishop, M. D. Lane, D. A. Butterfield, D. S. Kelley, M. D. Lilley, J. A. Baross, J. F. Holden, Linkages between mineralogy, fluid chemistry, and microbial communities within hydrothermal chimneys from the Endeavour Segment, Juan de Fuca Ridge. Geochem Geophys Geosyst 17, 300-323 (2016).
383	O. U. Mason, D. H. Case, T. H. Naehr, R. W. Lee, R. B. Thomas, J. V. Bailey, V. J. Orphan, Comparison of archaeal and bacterial diversity in methane seep carbonate nodules and host sediments, Eel River Basin and Hydrate Ridge, USA. Microb Ecol 70, 766-784 (2015).
384	M. Stauffert, C. Cravo-Laureau, R. Duran, Dynamic of sulphate-reducing microorganisms in petroleum-contaminated marine sediments inhabited by the polychaete Hediste diversicolor. Environ Sci Pollut Res Int 22, 15273-15284 (2015).
385	P. H. Timmers, J. Gieteling, H. C. Widjaja-Greefkes, C. M. Plugge, A. J. Stams, P. N. Lens, R. J. Meulepas, Growth of anaerobic methane-oxidizing archaea and sulfate-reducing bacteria in a high-pressure membrane capsule bioreactor. Appl Environ Microbiol 81, 1286-1296 (2015).
386	Y. R. Liu, Y. M. Zheng, L. M. Zhang, J. Z. He, Linkage between community diversity of sulfate-reducing microorganisms and methylmercury concentration in paddy soil. Environ Sci Pollut Res Int 21, 1339-1348 (2014).
387	Y. Liu, J. Zhang, L. Zhao, X. Zhang, S. Xie, Spatial distribution of bacterial communities in high-altitude freshwater wetland sediment. Limnology 15, 249-256 (2014).
388	A. M. Purcell, J. A. Mikucki, A. M. Achberger, I. A. Alekhina, C. Barbante, B. C. Christner, D. Ghosh, A. B. Michaud, A. C. Mitchell, J. C. Priscu, R. Scherer, M. L. Skidmore, T. J. Vick-Majors, T. The Wissard Science, Microbial sulfur transformations in sediments from Subglacial Lake Whillans. Front Microbiol 5, 594 (2014).
389	N. Callac, C. Rommevaux-Jestin, O. Rouxel, F. Lesongeur, C. Liorzou, C. Bollinger, A. Ferrant, A. Godfroy, Microbial colonization of basaltic glasses in hydrothermal organic-rich sediments at Guaymas Basin. Front Microbiol 4, 250 (2013).
390	C. Biderre-Petit, D. Boucher, J. Kuever, P. Alberic, D. Jézéquel, B. Chebance, G. Borrel, G. Fonty, P. Peyret, Identification of sulfur-cycle prokaryotes in a low-sulfate lake (Lake Pavin) using aprA and 16S rRNA gene markers. Microb Ecol 61, 313-327 (2011).
391	L. Montoya, I. Lozada-Chávez, R. Amils, N. Rodriguez, I. Marín, The sulfate-rich and extreme saline sediment of the ephemeral tirez lagoon: a biotope for acetoclastic sulfate-reducing bacteria and hydrogenotrophic methanogenic archaea. Int J Microbiol 2011, 753758 (2011).
392	D. Selesi, N. Jehmlich, M. von Bergen, F. Schmidt, T. Rattei, P. Tischler, T. Lueders, R. U. Meckenstock, Combined genomic and proteomic approaches identify gene clusters involved in anaerobic 2-methylnaphthalene degradation in the sulfate-reducing enrichment culture N47. J Bacteriol 192, 295-306 (2010).
393	M. Nyyssönen, A. Kapanen, R. Piskonen, T. Lukkari, M. Itävaara, Functional genes reveal the intrinsic PAH biodegradation potential in creosote-contaminated groundwater following in situ biostimulation. Appl Microbiol Biotechnol 84, 169-182 (2009).
394	M. M. Yakimov, L. Giuliano, S. Cappello, R. Denaro, P. N. Golyshin, Microbial community of a hydrothermal mud vent underneath the deep-sea anoxic brine lake Urania (eastern Mediterranean). Orig Life Evol Biosph 37, 177-188 (2007).
395	Y. Koizumi, H. Kojima, M. Fukui, Potential sulfur metabolisms and associated bacteria within anoxic surface sediment from saline meromictic Lake Kaiike (Japan). FEMS Microbiol Ecol 52, 297-305 (2005).
396	P. N. Polymenakou, S. Bertilsson, A. Tselepides, E. G. Stephanou, Bacterial community composition in different sediments from the Eastern Mediterranean Sea: a comparison of four 16S ribosomal DNA clone libraries. Microb Ecol 50, 447-462 (2005).
397	D. B. Nedwell, T. M. Embley, K. J. Purdy, Sulphate reduction, methanogenesis and phylogenetics of the sulphate reducing bacterial communities along an estuarine gradient. Aquat Microb Ecol 37, 209-217 (2004).
398	K. J. Purdy, M. A. Munson, T. Cresswell-Maynard, D. B. Nedwell, T. M. Embley, Use of 16S rRNA-targeted oligonucleotide probes to investigate function and phylogeny of sulphate-reducing bacteria and methanogenic archaea in a UK estuary. FEMS Microbiol Ecol 44, 361-371 (2003).
399	K. J. Purdy, T. M. Embley, D. B. Nedwell, The distribution and activity of sulphate reducing bacteria in estuarine and coastal marine sediments. Antonie Van Leeuwenhoek 81, 181-187 (2002).
400	K. J. Purdy, D. B. Nedwell, T. M. Embley, S. Takii, Use of 16S rRNA-targeted oligonucleotide probes to investigate the distribution of sulphate-reducing bacteria in estuarine sediments. FEMS Microbiol Ecol 36, 165-168 (2001).
401	V. P. Edgcomb, J. H. McDonald, R. Devereux, D. W. Smith, Estimation of bacterial cell numbers in humic acid-rich salt marsh sediments with probes directed to 16S ribosomal DNA. Appl Environ Microbiol 65, 1516-1523 (1999).
402	J.-h. Li, K. J. Purdy, S. Takii, H. Hayashi, Seasonal changes in ribosomal RNA of sulfate-reducing bacteria and sulfate reducing activity in a freshwater lake sediment. FEMS Microbiol Ecol 28, 31-39 (1999).
403	L. Li, C. Kato, K. Horikoshi, Microbial diversity in sediments collected from the deepest cold-seep area, the Japan Trench. Mar Biotechnol (NY) 1, 391-400 (1999).
404	N. B. Ramsing, H. Fossing, T. G. Ferdelman, F. Andersen, B. Thamdrup, Distribution of bacterial populations in a stratified fjord (Mariager Fjord, Denmark) quantified by in situ hybridization and related to chemical gradients in the water column. Appl Environ Microbiol 62, 1391-1404 (1996).
405	C. D. Vavourakis, M. Mehrshad, C. Balkema, R. van Hall, A. Andrei, R. Ghai, D. Y. Sorokin, G. Muyzer, Metagenomes and metatranscriptomes shed new light on the microbial-mediated sulfur cycle in a Siberian soda lake. BMC Biol 17, 69 (2019).
406	R. Benaiges-Fernandez, J. Urmeneta, Use of specific PCR primers for the study of sulfate-reducing bacteria diversity in microbial mats of Ebro Delta, Spain. Int Microbiol 21, 231-235 (2018).
407	A. M. Sharrar, B. E. Flood, J. V. Bailey, D. S. Jones, B. A. Biddanda, S. A. Ruberg, D. N. Marcus, G. J. Dick, Novel large sulfur bacteria in the metagenomes of groundwater-fed chemosynthetic microbial mats in the Lake Huron basin. Front Microbiol 8, 791 (2017).
408	N. L. Forget, S. Kim Juniper, Free-living bacterial communities associated with tubeworm (Ridgeia piscesae) aggregations in contrasting diffuse flow hydrothermal vent habitats at the Main Endeavour Field, Juan de Fuca Ridge. Microbiologyopen 2, 259-275 (2013).
409	V. T. Vandieken, B., Identification of acetate-oxidizing bacteria in a coastal marine surface sediment by RNA-stable isotope probing in anoxic slurries and intact cores. FEMS Microbiol Ecol 84, 373-386 (2013).
410	J. Mosher, T. Vishnivetskaya, D. Elias, M. Podar, S. Brooks, S. Brown, C. Brandt, A. Palumbo, Characterization of the Deltaproteobacteria in contaminated and uncontaminated stream sediments and identification of potential mercury methylators. Aquat Microb Ecol 66, (2012).
411	R. Nakai, T. Abe, T. Baba, S. Imura, H. Kagoshima, H. Kanda, A. Kanekiyo, Y. Kohara, A. Koi, K. Nakamura, T. Narita, H. Niki, K. Yanagihara, T. Naganuma, Microflorae of aquatic moss pillars in a freshwater lake, East Antarctica, based on fatty acid and 16S rRNA gene analyses. Polar Biol 35, 425-433 (2012).
412	Y. Zeng, Y. Zou, B. Chen, J. M. Grebmeier, H. Li, Y. Yu, T. Zheng, Phylogenetic diversity of sediment bacteria in the northern Bering Sea. Polar Biol 34, 907-919 (2011).
413	A. S. Engel, D. B. Meisinger, M. L. Porter, R. A. Payn, M. Schmid, L. A. Stern, K. H. Schleifer, N. M. Lee, Linking phylogenetic and functional diversity to nutrient spiraling in microbial mats from Lower Kane Cave (USA). ISME J 4, 98-110 (2010).
414	A. Teske, B. B. Jørgensen, V. A. Gallardo, Filamentous bacteria inhabiting the sheaths of marine Thioploca spp. on the Chilean continental shelf. FEMS Microbiol Ecol 68, 164-172 (2009).
415	A. Fourçans, A. Ranchou-Peyruse, P. Caumette, R. Duran, Molecular analysis of the spatio-temporal distribution of sulfate-reducing bacteria (SRB) in Camargue (France) hypersaline microbial mat. Microb Ecol 56, 90-100 (2008).
416	A. Pernthaler, A. E. Dekas, C. T. Brown, S. K. Goffredi, T. Embaye, V. J. Orphan, Diverse syntrophic partnerships from deep-sea methane vents revealed by direct cell capture and metagenomics. Proc Natl Acad Sci U S A 105, 7052-7057 (2008).
417	J. L. Macalady, E. H. Lyon, B. Koffman, L. K. Albertson, K. Meyer, S. Galdenzi, S. Mariani, Dominant microbial populations in limestone-corroding stream biofilms, Frasassi cave system, Italy. Appl Environ Microbiol 72, 5596-5609 (2006).
418	A. J. Reed, R. A. Lutz, C. Vetriani, Vertical distribution and diversity of bacteria and archaea in sulfide and methane-rich cold seep sediments located at the base of the Florida Escarpment. Extremophiles 10, 199-211 (2006).
419	D. Minz, S. Fishbain, S. J. Green, G. Muyzer, Y. Cohen, B. E. Rittmann, D. A. Stahl, Unexpected population distribution in a microbial mat community: sulfate-reducing bacteria localized to the highly oxic chemocline in contrast to a eukaryotic preference for anoxia. Appl Environ Microbiol 65, 4659-4665 (1999).
420	E. Llobet-Brossa, R. Rosselló-Mora, R. Amann, Microbial community composition of Wadden Sea sediments as revealed by fluorescence in situ hybridization. Appl Environ Microbiol 64, 2691-2696 (1998).
421	A. Teske, N. B. Ramsing, K. Habicht, M. Fukui, J. Küver, B. B. Jørgensen, Y. Cohen, Sulfate-reducing bacteria and their activities in cyanobacterial mats of solar lake (Sinai, Egypt). Appl Environ Microbiol 64, 2943–2951 (1998).
422	M. Watanabe, Y. Higashioka, H. Kojima, M. Fukui, Desulfosarcina widdelii sp. nov. and Desulfosarcina alkanivorans sp. nov., hydrocarbon-degrading sulfate-reducing bacteria isolated from marine sediment and emended description of the genus Desulfosarcina. Int J Syst Evol Microbiol 67, 2994-2997 (2017).
423	F. Aeckersberg, F. Bak, F. Widdel, Anaerobic oxidation of saturated-hydrocarbons to CO2 by a new type of sulfate-reducing bacterium. Arch Microbiol 156, 5-14 (1991).
424	A. V. Callaghan, B. E. Morris, I. A. Pereira, M. J. McInerney, R. N. Austin, J. T. Groves, J. J. Kukor, J. M. Suflita, L. Y. Young, G. J. Zylstra, B. Wawrik, The genome sequence of Desulfatibacillum alkenivorans AK-01: a blueprint for anaerobic alkane oxidation. Environ Microbiol 14, 101–113 (2012).
425	C. M. So, L. Y. Young, Isolation and characterization of a sulfate-reducing bacterium that anaerobically degrades alkanes. Appl Environ Microbiol 65, 2969-2976 (1999).
426	C. M. Plugge, A. M. Henstra, P. Worm, D. C. Swarts, A. H. Paulitsch-Fuchs, J. C. Scholten, A. Lykidis, A. L. Lapidus, E. Goltsman, E. Kim, E. McDonald, L. Rohlin, B. R. Crable, R. P. Gunsalus, A. J. Stams, M. J. McInerney, Complete genome sequence of Syntrophobacter fumaroxidans strain (MPOB(T)). Stand Genomic Sci 7, 91-106 (2012).
427	S. J. W. H. Oude Elferink, W. M. Akkermans-van Vliet, J. J. Bogte, A. J. M. Stams, Desulfobacca acetoxidans gen. nov., sp. nov., a novel acetate-degrading sulfate reducer isolated from sulfidogenic granular sludge. International Journal of Systematic and Evolutionary Microbiology 49, 345-350 (1999).
428	K. L. Cross, P. Chirania, W. Xiong, C. J. Beall, J. G. Elkins, R. J. Giannone, A. L. Griffen, A. M. Guss, R. L. Hettich, S. S. Joshi, E. M. Mokrzan, R. K. Martin, I. B. Zhulin, E. J. Leys, M. Podar, Insights into the evolution of host association through the isolation and characterization of a novel human periodontal pathobiont, Desulfobulbus oralis. mBio 9, (2018).
429	K. W. Finster, K. U. Kjeldsen, M. Kube, R. Reinhardt, M. Mussmann, R. Amann, L. Schreiber, Complete genome sequence of Desulfocapsa sulfexigens, a marine deltaproteobacterium specialized in disproportionating inorganic sulfur compounds. Stand Genomic Sci 8, 58-68 (2013).
430	R. Rabus, A. Ruepp, T. Frickey, T. Rattei, B. Fartmann, M. Stark, M. Bauer, A. Zibat, T. Lombardot, I. Becker, J. Amann, K. Gellner, H. Teeling, W. D. Leuschner, F. O. Glockner, A. N. Lupas, R. Amann, H. P. Klenk, The genome of Desulfotalea psychrophila, a sulfate-reducing bacterium from permanently cold Arctic sediments. Environ Microbiol 6, 887-902 (2004).
431	B. A. Methé, K. E. Nelson, J. A. Eisen, I. T. Paulsen, W. Nelson, J. F. Heidelberg, D. Wu, M. Wu, N. Ward, M. J. Beanan, R. J. Dodson, R. Madupu, L. M. Brinkac, S. C. Daugherty, R. T. DeBoy, A. S. Durkin, M. Gwinn, J. F. Kolonay, S. A. Sullivan, D. H. Haft, J. Selengut, T. M. Davidsen, N. Zafar, O. White, B. Tran, C. Romero, H. A. Forberger, J. Weidman, H. Khouri, T. V. Feldblyum, T. R. Utterback…
432	H. Sun, S. Spring, A. Lapidus, K. Davenport, T. Glavina Del Rio, H. Tice, M. Nolan, A. Copeland, J.-F. Cheng, S. Lucas, R. Tapia, L. Goodwin, S. Pitluck, N. Ivanova, I. Pagani, K. Mavromatis, G. Ovchinnikova, A. Pati, A. Chen, K. Palaniappan, L. Hauser, Y.-J. Chang, C. D. Jeffries, J. C. Detter, C. Han, M. Rohde, E. Brambilla, M. Göker, T. Woyke, J. Bristow, J. A. Eisen, V. Markowitz, P. Hugenhol…
433	A. Copeland, S. Spring, M. Göker, S. Schneider, A. Lapidus, T. G. Del Rio, H. Tice, J.-F. Cheng, S. Lucas, F. Chen, M. Nolan, D. Bruce, L. Goodwin, S. Pitluck, N. Ivanova, K. Mavromatis, G. Ovchinnikova, A. Pati, A. Chen, K. Palaniappan, M. Land, L. Hauser, Y.-J. Chang, C. C. Jeffries, L. Meincke, D. Sims, T. Brettin, J. C. Detter, C. Han, P. Chain, J. Bristow, J. A. Eisen, V. Markowitz, P. Hugen…
434	S. Spring, M. Nolan, A. Lapidus, T. Glavina Del Rio, A. Copeland, H. Tice, J.-F. Cheng, S. Lucas, M. Land, F. Chen, D. Bruce, L. Goodwin, S. Pitluck, N. Ivanova, K. Mavromatis, N. Mikhailova, A. Pati, A. Chen, K. Palaniappan, L. Hauser, Y.-J. Chang, C. D. Jeffries, C. Munk, H. Kiss, P. Chain, C. Han, T. Brettin, J. C. Detter, E. Schüler, M. Göker, M. Rohde, J. Bristow, J. A. Eisen, V. Markowitz, …
435	F. O. Morais-Silva, A. M. Rezende, C. Pimentel, C. I. Santos, C. Clemente, A. Varela-Raposo, D. M. Resende, S. M. da Silva, L. M. de Oliveira, M. Matos, D. A. Costa, O. Flores, J. C. Ruiz, C. Rodrigues-Pousada, Genome sequence of the model sulfate reducer Desulfovibrio gigas: a comparative analysis within the Desulfovibrio genus. Microbiologyopen 3, 513-530 (2014).
436	L. J. Hauser, M. L. Land, S. D. Brown, F. Larimer, K. L. Keller, B. J. Rapp-Giles, M. N. Price, M. Lin, D. C. Bruce, J. C. Detter, R. Tapia, C. S. Han, L. A. Goodwin, J. F. Cheng, S. Pitluck, A. Copeland, S. Lucas, M. Nolan, A. L. Lapidus, A. V. Palumbo, J. D. Wall, Complete genome sequence and updated annotation of Desulfovibrio alaskensis G20. J Bacteriol 193, 4268-4269 (2011).
437	J. F. Heidelberg, R. Seshadri, S. A. Haveman, C. L. Hemme, I. T. Paulsen, J. F. Kolonay, J. A. Eisen, N. Ward, B. Methe, L. M. Brinkac, S. C. Daugherty, R. T. Deboy, R. J. Dodson, A. S. Durkin, R. Madupu, W. C. Nelson, S. A. Sullivan, D. Fouts, D. H. Haft, J. Selengut, J. D. Peterson, T. M. Davidsen, N. Zafar, L. Zhou, D. Radune, G. Dimitrov, M. Hance, K. Tran, H. Khouri, J. Gill, T. R. Utterback…
